# Supplementary material for: Bis(1,10-phenanthroline-κ2 N,N′)(sulfato-κ2 O,O′)nickel(II) butane-2,3-diol monosolvate
Source: Acta Crystallogr Sect E Struct Rep Online. 2012 Nov 24;68(Pt 12):m1519. doi: 10.1107/S1600536812047241 (PMC3588765; doi:10.1107/S1600536812047241)
Supplement: Supplementary file 1 [file e-68-m1519-sup1.cif]

##############################################################################
#                                                                            #
# This CIF contains the data in a paper accepted for publication in          #
# Acta Crystallographica Section E. It conforms to the requirements of       #
# Notes for Authors for Acta Crystallographica Section E, and has been       #
# peer reviewed under the auspices of the IUCr Commission on Journals.       #
#                                                                            #
# Full details of the Crystallographic Information File format               #
# are given in the paper "The Crystallographic Information File (CIF):       #
# a New Standard Archive File for Crystallography" by S. R. Hall, F. H.      #
# Allen and I. D. Brown [Acta Cryst. (1991), A47, 655-685].                  #
#                                                                            #
# The current version of the core CIF dictionary is obtainable from          #
# ftp://ftp.iucr.org/pub/cif_core.dic.                                       #
#                                                                            #
# Software is freely available for graphical display of the structure(s)     #
# in this CIF. For information consult the CIF software page                 #
# http://www.iucr.org/resources/cif/software.                                #
#                                                                            #
# This file may be used for bona fide research purposes within the           #
# scientific community so long as proper attribution is given to the journal # 
# article from which it was obtained.                                        #
#                                                                            #
##############################################################################
data_global
_audit_creation_method     'from SHELXL97 CIF and IUCr SHELXL97-template'
_journal_date_recd_electronic     2012-11-08
_journal_date_accepted     2012-11-16
_journal_name_full     'Acta Crystallographica, Section E'
_journal_year     2012
_journal_volume     68
_journal_issue     12
_journal_page_first     m1519
_journal_page_last     m1519
_journal_paper_category     QM
_journal_paper_doi     10.1107/S1600536812047241
_journal_coeditor_code     MW2096
_publ_contact_author_name     'Dr. Kai-Long Zhong'
_publ_contact_author_address
;
Department of Applied Chemistry
Nanjing College of Chemical Technology
Nanjing, Jiangsu Province
People's Republic of China
;
_publ_contact_author_email     'zklong76@163.com'
_publ_contact_author_fax     '+86-025-58370621'
_publ_contact_author_phone     '+86-025-58371642'
_publ_section_title
;\
Bis(1,10-phenanthroline-\k^2^<i>N</i>,<i>N</i>')(sulfato-\k^2^<i>O</i>,\
<i>O</i>')nickel(II) butane-2,3-diol monosolvate
;
_publ_section_title_footnote     .
loop_
    _publ_author_name
    _publ_author_address
    'Kai-Long Zhong'
;
Department of Applied Chemistry
Nanjing College of Chemical Technology
Nanjing, 210048, People's Republic of China
;
    'Chao Ni'
;
Department of Applied Chemistry
Nanjing College of Chemical Technology
Nanjing, 210048,
People's Republic of China
;
data_I
_audit_creation_method     SHELXL-97
_chemical_name_systematic
;
Bis(1,10-phenanthroline-\k^2^<i>N</i>,<i>N</i>')(sulfato-\k^2^<i>O</i>,
<i>O</i>')nickel(II) butane-2,3-diol monosolvate
;
_chemical_name_common     ?
_chemical_formula_moiety     'C24 H16 N4 Ni O4 S, C4 H10 O2'
_chemical_formula_sum     'C28 H26 N4 Ni O6 S'
_chemical_formula_iupac     '[Ni (S O4) (C12 H8 N2)2], C4 H10 O2'
_chemical_formula_weight     605.29
_chemical_melting_point     ?
_symmetry_cell_setting     monoclinic
_symmetry_space_group_name_H-M     'C 2/c'
_symmetry_space_group_name_Hall     '-C 2yc'
loop_
    _symmetry_equiv_pos_as_xyz
    'x, y, z'
    '-x, y, -z+1/2'
    'x+1/2, y+1/2, z'
    '-x+1/2, y+1/2, -z+1/2'
    '-x, -y, -z'
    'x, -y, z-1/2'
    '-x+1/2, -y+1/2, -z'
    'x+1/2, -y+1/2, z-1/2'
_cell_length_a     18.147(4)
_cell_length_b     13.051(3)
_cell_length_c     13.259(3)
_cell_angle_alpha     90.00
_cell_angle_beta     122.43(3)
_cell_angle_gamma     90.00
_cell_volume     2650.5(14)
_cell_formula_units_Z     4
_cell_measurement_reflns_used     5284
_cell_measurement_theta_min     3.12
_cell_measurement_theta_max     25.00
_cell_measurement_temperature     223.15
_exptl_crystal_description     Block
_exptl_crystal_colour     Blue
_exptl_crystal_size_max     0.35
_exptl_crystal_size_mid     0.30
_exptl_crystal_size_min     0.20
_exptl_crystal_density_diffrn     1.517
_exptl_crystal_density_meas     ?
_exptl_crystal_density_method     'not measured'
_exptl_crystal_F_000     1256
_exptl_absorpt_coefficient_mu     0.862
_exptl_absorpt_correction_type     multi-scan
_exptl_absorpt_process_details     '(<i>REQAB</i>: Jacobson, 1998)'
_exptl_absorpt_correction_T_min     0.7358
_exptl_absorpt_correction_T_max     1.0000
_exptl_special_details     ?
_diffrn_ambient_temperature     223.15
_diffrn_radiation_type     MoK\a
_diffrn_radiation_wavelength     0.71073
_diffrn_radiation_source     'fine-focus sealed tube'
_diffrn_radiation_monochromator     'Graphite Monochromator'
_diffrn_measurement_device_type     'Rigaku Mercury CCD'
_diffrn_measurement_method     '\w scans'
_diffrn_detector_area_resol_mean     28.5714
_diffrn_reflns_number     6326
_diffrn_reflns_av_R_equivalents     0.0346
_diffrn_reflns_av_sigmaI/netI     0.0418
_diffrn_reflns_theta_min     3.18
_diffrn_reflns_theta_max     24.98
_diffrn_reflns_theta_full     24.98
_diffrn_measured_fraction_theta_max     0.992
_diffrn_measured_fraction_theta_full     0.992
_diffrn_reflns_limit_h_min     -21
_diffrn_reflns_limit_h_max     19
_diffrn_reflns_limit_k_min     -15
_diffrn_reflns_limit_k_max     14
_diffrn_reflns_limit_l_min     -13
_diffrn_reflns_limit_l_max     15
_diffrn_standards_number     0
_diffrn_standards_interval_count     .
_diffrn_standards_interval_time     .
_diffrn_standards_decay_%     ?
_refine_special_details
;
Refinement of <i>F</i>^2^ against ALL reflections. The weighted <i>R</i>-factor
<i>wR</i> and goodness of fit <i>S</i> are based on <i>F</i>^2^, conventional
<i>R</i>-factors <i>R</i> are based on <i>F</i>, with <i>F</i> set to zero for
negative <i>F</i>^2^. The threshold expression of <i>F</i>^2^ >
\s(<i>F</i>^2^) is used only for calculating <i>R</i>-factors(gt) <i>etc</i>.
and is not relevant to the choice of reflections for refinement.
<i>R</i>-factors based on <i>F</i>^2^ are statistically about twice as large
as those based on <i>F</i>, and <i>R</i>- factors based on ALL data will be
even larger.
;
_reflns_number_total     2325
_reflns_number_gt     1964
_reflns_threshold_expression     >2\s(I)
_refine_ls_structure_factor_coef     Fsqd
_refine_ls_matrix_type     full
_refine_ls_R_factor_all     0.0601
_refine_ls_R_factor_gt     0.0465
_refine_ls_wR_factor_gt     0.1013
_refine_ls_wR_factor_ref     0.1081
_refine_ls_goodness_of_fit_ref     1.142
_refine_ls_restrained_S_all     1.217
_refine_ls_number_reflns     2325
_refine_ls_number_parameters     210
_refine_ls_number_restraints     56
_refine_ls_hydrogen_treatment     constr
_refine_ls_weighting_scheme     calc
_refine_ls_weighting_details
         'calc w=1/[\s^2^(Fo^2^)+(0.0472P)^2^+2.5256P] where P=(Fo^2^+2Fc^2^)/3'
_atom_sites_solution_hydrogens     geom
_atom_sites_solution_primary     direct
_atom_sites_solution_secondary     difmap
_refine_ls_shift/su_max     0.006
_refine_ls_shift/su_mean     0.000
_refine_diff_density_max     0.389
_refine_diff_density_min     -0.388
_refine_ls_extinction_method     none
_refine_ls_extinction_coef     ?
loop_
    _atom_type_symbol
    _atom_type_description
    _atom_type_scat_dispersion_real
    _atom_type_scat_dispersion_imag
    _atom_type_scat_source
    'C' 'C' 0.0033 0.0016
                         'International Tables Vol C Tables 4.2.6.8 and 6.1.1.4'
    'H' 'H' 0.0000 0.0000
                         'International Tables Vol C Tables 4.2.6.8 and 6.1.1.4'
    'N' 'N' 0.0061 0.0033
                         'International Tables Vol C Tables 4.2.6.8 and 6.1.1.4'
    'Ni' 'Ni' 0.3393 1.1124
                         'International Tables Vol C Tables 4.2.6.8 and 6.1.1.4'
    'O' 'O' 0.0106 0.0060
                         'International Tables Vol C Tables 4.2.6.8 and 6.1.1.4'
    'Q' 'Q' 0.0033 0.0016
                         'International Tables Vol C Tables 4.2.6.8 and 6.1.1.4'
    'S' 'S' 0.1246 0.1234
                         'International Tables Vol C Tables 4.2.6.8 and 6.1.1.4'
_computing_data_collection     'CrystalClear (Rigaku, 2007)'
_computing_cell_refinement     'CrystalClear (Rigaku 2007)'
_computing_data_reduction     'CrystalClear (Rigaku 2007)'
_computing_structure_solution     'SHELXS-97 (Sheldrick, 2008)'
_computing_structure_refinement     'SHELXL-97 (Sheldrick, 2008)'
_computing_molecular_graphics     'XP in SHELXTL (Sheldrick, 2008)'
_computing_publication_material     'SHELXTL (Sheldrick, 2008)'
loop_
    _atom_site_type_symbol
    _atom_site_label
    _atom_site_fract_x
    _atom_site_fract_y
    _atom_site_fract_z
    _atom_site_U_iso_or_equiv
    _atom_site_adp_type
    _atom_site_calc_flag
    _atom_site_refinement_flags
    _atom_site_occupancy
    _atom_site_symmetry_multiplicity
    _atom_site_disorder_assembly
    _atom_site_disorder_group
    Ni Ni1 0.5000 0.32087(4) 0.2500 0.0327(2) Uani d S 1 2 . .
    S S1 0.5000 0.52556(8) 0.2500 0.0338(3) Uani d S 1 2 . .
    O O1 0.56037(14) 0.45442(17) 0.3492(2) 0.0396(6) Uani d . 1 1 . .
    O O2 0.45146(16) 0.58892(18) 0.2856(2) 0.0478(7) Uani d . 1 1 . .
    O O3 0.4425(6) 0.7955(5) 0.3087(10) 0.108(3) Uani d PDU 0.550(9) 1 A 1
    H H3A 0.4578 0.7392 0.2992 0.163 Uiso calc PR 0.550(9) 1 A 1
    O O3' 0.4035(5) 0.7861(6) 0.1968(10) 0.087(3) Uani d PDU 0.450(9) 1 A 2
    H H3'A 0.4351 0.7392 0.2388 0.130 Uiso calc PR 0.450(9) 1 A 2
    N N1 0.40659(17) 0.21783(19) 0.1282(2) 0.0340(7) Uani d . 1 1 . .
    N N2 0.42127(17) 0.3083(2) 0.3190(2) 0.0349(6) Uani d . 1 1 . .
    C C1 0.3964(2) 0.1793(3) 0.0285(3) 0.0434(9) Uani d . 1 1 . .
    H H1A 0.4366 0.1969 0.0082 0.052 Uiso calc R 1 1 . .
    C C2 0.3278(3) 0.1135(3) -0.0468(3) 0.0505(10) Uani d . 1 1 . .
    H H2A 0.3229 0.0879 -0.1156 0.061 Uiso calc R 1 1 . .
    C C3 0.2678(2) 0.0866(3) -0.0195(3) 0.0459(9) Uani d . 1 1 . .
    H H3B 0.2222 0.0426 -0.0691 0.055 Uiso calc R 1 1 . .
    C C4 0.2756(2) 0.1262(3) 0.0841(3) 0.0377(8) Uani d . 1 1 . .
    C C5 0.2166(2) 0.1035(3) 0.1210(3) 0.0482(9) Uani d . 1 1 . .
    H H5A 0.1709 0.0580 0.0761 0.058 Uiso calc R 1 1 . .
    C C6 0.2254(2) 0.1464(3) 0.2196(3) 0.0497(10) Uani d . 1 1 . .
    H H6A 0.1860 0.1297 0.2416 0.060 Uiso calc R 1 1 . .
    C C7 0.2946(2) 0.2173(3) 0.2906(3) 0.0412(9) Uani d . 1 1 . .
    C C8 0.3046(3) 0.2696(3) 0.3896(3) 0.0524(10) Uani d . 1 1 . .
    H H8A 0.2662 0.2572 0.4144 0.063 Uiso calc R 1 1 . .
    C C9 0.3709(3) 0.3388(3) 0.4497(3) 0.0512(10) Uani d . 1 1 . .
    H H9A 0.3776 0.3739 0.5152 0.061 Uiso calc R 1 1 . .
    C C10 0.4280(2) 0.3563(3) 0.4125(3) 0.0435(9) Uani d . 1 1 . .
    H H10A 0.4729 0.4033 0.4545 0.052 Uiso calc R 1 1 . .
    C C11 0.3548(2) 0.2399(2) 0.2583(3) 0.0344(8) Uani d . 1 1 . .
    C C12 0.3464(2) 0.1929(2) 0.1549(3) 0.0321(7) Uani d . 1 1 . .
    C C13 0.4921(10) 0.8683(7) 0.3028(11) 0.093(4) Uani d PDU 0.550(9) 1 . 1
    H H13A 0.5499 0.8622 0.3764 0.112 Uiso calc PR 0.550(9) 1 A 1
    C C13' 0.4499(5) 0.8753(8) 0.2301(12) 0.077(4) Uani d PDU 0.450(9) 1 . 2
    H H13C 0.4167 0.9346 0.1816 0.092 Uiso calc PR 0.450(9) 1 A 2
    C C14 0.4532(8) 0.9682(7) 0.3136(10) 0.089(3) Uani d PDU 0.550(9) 1 A 1
    H H14A 0.4484 0.9651 0.3822 0.134 Uiso calc PR 0.550(9) 1 A 1
    H H14B 0.3963 0.9781 0.2430 0.134 Uiso calc PR 0.550(9) 1 A 1
    H H14C 0.4903 1.0244 0.3222 0.134 Uiso calc PR 0.550(9) 1 A 1
    C C14' 0.5030(14) 0.8961(18) 0.3636(13) 0.142(7) Uani d PDU 0.450(9) 1 A 2
    H H14G 0.4644 0.9039 0.3918 0.213 Uiso calc PR 0.450(9) 1 A 2
    H H14H 0.5362 0.9578 0.3791 0.213 Uiso calc PR 0.450(9) 1 A 2
    H H14I 0.5419 0.8398 0.4043 0.213 Uiso calc PR 0.450(9) 1 A 2
loop_
    _atom_site_aniso_label
    _atom_site_aniso_U_11
    _atom_site_aniso_U_22
    _atom_site_aniso_U_33
    _atom_site_aniso_U_12
    _atom_site_aniso_U_13
    _atom_site_aniso_U_23
    Ni1 0.0246(3) 0.0300(3) 0.0387(4) 0.000 0.0139(3) 0.000
    S1 0.0230(6) 0.0294(6) 0.0429(7) 0.000 0.0136(5) 0.000
    O1 0.0278(12) 0.0351(12) 0.0397(13) -0.0009(10) 0.0073(10) -0.0017(11)
    O2 0.0398(14) 0.0416(14) 0.0680(17) 0.0050(11) 0.0329(14) -0.0031(12)
    O3 0.146(6) 0.052(4) 0.179(8) -0.003(4) 0.122(6) -0.001(4)
    O3' 0.071(5) 0.068(5) 0.122(7) 0.005(4) 0.052(5) 0.029(5)
    N1 0.0290(15) 0.0309(14) 0.0401(16) 0.0016(12) 0.0171(13) -0.0019(13)
    N2 0.0288(14) 0.0331(14) 0.0382(15) -0.0034(12) 0.0149(13) -0.0050(13)
    C1 0.042(2) 0.044(2) 0.046(2) -0.0014(17) 0.0244(18) -0.0082(18)
    C2 0.046(2) 0.055(2) 0.043(2) 0.0032(19) 0.0181(18) -0.0138(19)
    C3 0.0336(19) 0.042(2) 0.047(2) -0.0028(16) 0.0113(17) -0.0106(18)
    C4 0.0285(17) 0.0323(18) 0.0418(19) -0.0010(14) 0.0119(15) -0.0012(16)
    C5 0.0339(19) 0.047(2) 0.050(2) -0.0108(17) 0.0139(17) -0.0034(19)
    C6 0.0329(19) 0.060(2) 0.055(2) -0.0110(18) 0.0234(18) 0.004(2)
    C7 0.0314(19) 0.050(2) 0.041(2) -0.0002(16) 0.0182(16) 0.0049(17)
    C8 0.046(2) 0.074(3) 0.046(2) -0.004(2) 0.031(2) -0.001(2)
    C9 0.053(2) 0.061(2) 0.042(2) -0.001(2) 0.0276(19) -0.0101(19)
    C10 0.040(2) 0.043(2) 0.042(2) -0.0033(17) 0.0192(17) -0.0079(17)
    C11 0.0274(17) 0.0331(17) 0.0362(18) 0.0022(14) 0.0127(15) 0.0017(15)
    C12 0.0252(16) 0.0294(16) 0.0351(18) 0.0039(13) 0.0117(14) 0.0041(14)
    C13 0.118(8) 0.075(6) 0.114(8) -0.004(6) 0.080(7) 0.011(6)
    C13' 0.067(7) 0.069(7) 0.102(8) 0.000(5) 0.051(6) 0.016(6)
    C14 0.107(7) 0.090(6) 0.110(7) 0.020(5) 0.084(6) 0.018(5)
    C14' 0.153(10) 0.180(11) 0.130(9) -0.013(8) 0.100(8) 0.017(8)
_geom_special_details
;
All e.s.d.'s (except the e.s.d. in the dihedral angle between two l.s. planes)
are estimated using the full covariance matrix. The cell e.s.d.'s are taken
into account individually in the estimation of e.s.d.'s in distances, angles
and torsion angles; correlations between e.s.d.'s in cell parameters are only
used when they are defined by crystal symmetry. An approximate (isotropic)
treatment of cell e.s.d.'s is used for estimating e.s.d.'s involving l.s.
planes.
;
loop_
    _geom_bond_atom_site_label_1
    _geom_bond_atom_site_label_2
    _geom_bond_site_symmetry_2
    _geom_bond_distance
    _geom_bond_publ_flag
    Ni1 N2 2_655 2.075(3) ?
    Ni1 N2 . 2.075(3) ?
    Ni1 N1 . 2.086(3) ?
    Ni1 N1 2_655 2.086(3) ?
    Ni1 O1 . 2.103(2) ?
    Ni1 O1 2_655 2.103(2) ?
    Ni1 S1 . 2.6714(14) ?
    S1 O2 2_655 1.459(2) ?
    S1 O2 . 1.459(2) ?
    S1 O1 2_655 1.499(2) ?
    S1 O1 . 1.499(2) ?
    O3 C13 . 1.340(9) ?
    O3 H3A . 0.8200 ?
    O3' C13' . 1.362(9) ?
    O3' H3'A . 0.8200 ?
    N1 C1 . 1.332(4) ?
    N1 C12 . 1.355(4) ?
    N2 C10 . 1.335(4) ?
    N2 C11 . 1.363(4) ?
    C1 C2 . 1.398(5) ?
    C1 H1A . 0.9300 ?
    C2 C3 . 1.365(5) ?
    C2 H2A . 0.9300 ?
    C3 C4 . 1.401(5) ?
    C3 H3B . 0.9300 ?
    C4 C12 . 1.412(5) ?
    C4 C5 . 1.427(5) ?
    C5 C6 . 1.350(5) ?
    C5 H5A . 0.9300 ?
    C6 C7 . 1.433(5) ?
    C6 H6A . 0.9300 ?
    C7 C11 . 1.402(5) ?
    C7 C8 . 1.402(5) ?
    C8 C9 . 1.368(5) ?
    C8 H8A . 0.9300 ?
    C9 C10 . 1.384(5) ?
    C9 H9A . 0.9300 ?
    C10 H10A . 0.9300 ?
    C11 C12 . 1.435(5) ?
    C13 C14 . 1.526(10) ?
    C13 C13 2_655 1.572(14) ?
    C13 H13A . 0.9800 ?
    C13' C14' . 1.519(11) ?
    C13' C13' 2_655 1.600(14) ?
    C13' H13C . 0.9800 ?
    C14 H14A . 0.9600 ?
    C14 H14B . 0.9600 ?
    C14 H14C . 0.9600 ?
    C14' H14G . 0.9600 ?
    C14' H14H . 0.9600 ?
    C14' H14I . 0.9600 ?
loop_
    _geom_angle_atom_site_label_1
    _geom_angle_atom_site_label_2
    _geom_angle_atom_site_label_3
    _geom_angle_site_symmetry_1
    _geom_angle_site_symmetry_3
    _geom_angle
    _geom_angle_publ_flag
    N2 Ni1 N2 2_655 . 170.97(15) ?
    N2 Ni1 N1 2_655 . 94.23(11) ?
    N2 Ni1 N1 . . 79.90(11) ?
    N2 Ni1 N1 2_655 2_655 79.90(11) ?
    N2 Ni1 N1 . 2_655 94.23(11) ?
    N1 Ni1 N1 . 2_655 99.75(15) ?
    N2 Ni1 O1 2_655 . 95.18(10) ?
    N2 Ni1 O1 . . 92.30(10) ?
    N1 Ni1 O1 . . 162.31(9) ?
    N1 Ni1 O1 2_655 . 96.63(10) ?
    N2 Ni1 O1 2_655 2_655 92.30(10) ?
    N2 Ni1 O1 . 2_655 95.18(10) ?
    N1 Ni1 O1 . 2_655 96.63(10) ?
    N1 Ni1 O1 2_655 2_655 162.31(9) ?
    O1 Ni1 O1 . 2_655 68.06(12) ?
    N2 Ni1 S1 2_655 . 94.52(7) ?
    N2 Ni1 S1 . . 94.52(7) ?
    N1 Ni1 S1 . . 130.13(7) ?
    N1 Ni1 S1 2_655 . 130.13(7) ?
    O1 Ni1 S1 . . 34.03(6) ?
    O1 Ni1 S1 2_655 . 34.03(6) ?
    O2 S1 O2 2_655 . 110.9(2) ?
    O2 S1 O1 2_655 2_655 110.55(14) ?
    O2 S1 O1 . 2_655 110.56(14) ?
    O2 S1 O1 2_655 . 110.56(14) ?
    O2 S1 O1 . . 110.55(14) ?
    O1 S1 O1 2_655 . 103.47(18) ?
    O2 S1 Ni1 2_655 . 124.53(11) ?
    O2 S1 Ni1 . . 124.53(11) ?
    O1 S1 Ni1 2_655 . 51.74(9) ?
    O1 S1 Ni1 . . 51.74(9) ?
    S1 O1 Ni1 . . 94.23(11) ?
    C13 O3 H3A . . 109.5 ?
    C13' O3' H3'A . . 109.5 ?
    C1 N1 C12 . . 117.8(3) ?
    C1 N1 Ni1 . . 129.3(2) ?
    C12 N1 Ni1 . . 112.8(2) ?
    C10 N2 C11 . . 117.8(3) ?
    C10 N2 Ni1 . . 129.1(2) ?
    C11 N2 Ni1 . . 113.1(2) ?
    N1 C1 C2 . . 122.4(4) ?
    N1 C1 H1A . . 118.8 ?
    C2 C1 H1A . . 118.8 ?
    C3 C2 C1 . . 120.1(4) ?
    C3 C2 H2A . . 120.0 ?
    C1 C2 H2A . . 120.0 ?
    C2 C3 C4 . . 119.3(3) ?
    C2 C3 H3B . . 120.3 ?
    C4 C3 H3B . . 120.3 ?
    C3 C4 C12 . . 117.2(3) ?
    C3 C4 C5 . . 124.0(3) ?
    C12 C4 C5 . . 118.8(3) ?
    C6 C5 C4 . . 121.7(3) ?
    C6 C5 H5A . . 119.1 ?
    C4 C5 H5A . . 119.1 ?
    C5 C6 C7 . . 120.7(3) ?
    C5 C6 H6A . . 119.7 ?
    C7 C6 H6A . . 119.7 ?
    C11 C7 C8 . . 116.9(3) ?
    C11 C7 C6 . . 119.2(3) ?
    C8 C7 C6 . . 123.9(3) ?
    C9 C8 C7 . . 119.9(4) ?
    C9 C8 H8A . . 120.1 ?
    C7 C8 H8A . . 120.1 ?
    C8 C9 C10 . . 119.6(4) ?
    C8 C9 H9A . . 120.2 ?
    C10 C9 H9A . . 120.2 ?
    N2 C10 C9 . . 122.7(3) ?
    N2 C10 H10A . . 118.6 ?
    C9 C10 H10A . . 118.6 ?
    N2 C11 C7 . . 123.1(3) ?
    N2 C11 C12 . . 116.8(3) ?
    C7 C11 C12 . . 120.1(3) ?
    N1 C12 C4 . . 123.2(3) ?
    N1 C12 C11 . . 117.3(3) ?
    C4 C12 C11 . . 119.4(3) ?
    O3 C13 C14 . . 103.9(8) ?
    O3 C13 C13 . 2_655 120.1(10) ?
    C14 C13 C13 . 2_655 113.5(7) ?
    O3 C13 H13A . . 106.1 ?
    C14 C13 H13A . . 106.1 ?
    C13 C13 H13A 2_655 . 106.1 ?
    O3' C13' C14' . . 115.2(14) ?
    O3' C13' C13' . 2_655 120.1(5) ?
    C14' C13' C13' . 2_655 73.6(11) ?
    O3' C13' H13C . . 114.0 ?
    C14' C13' H13C . . 114.0 ?
    C13' C13' H13C 2_655 . 114.0 ?
    C13 C14 H14A . . 109.5 ?
    C13 C14 H14B . . 109.5 ?
    H14A C14 H14B . . 109.5 ?
    C13 C14 H14C . . 109.5 ?
    H14A C14 H14C . . 109.5 ?
    H14B C14 H14C . . 109.5 ?
    C13' C14' H14G . . 109.5 ?
    C13' C14' H14H . . 109.5 ?
    H14G C14' H14H . . 109.5 ?
    C13' C14' H14I . . 109.5 ?
    H14G C14' H14I . . 109.5 ?
    H14H C14' H14I . . 109.5 ?
loop_
    _geom_torsion_atom_site_label_1
    _geom_torsion_atom_site_label_2
    _geom_torsion_atom_site_label_3
    _geom_torsion_atom_site_label_4
    _geom_torsion_site_symmetry_1
    _geom_torsion_site_symmetry_2
    _geom_torsion_site_symmetry_3
    _geom_torsion_site_symmetry_4
    _geom_torsion
    _geom_torsion_publ_flag
    N2 Ni1 S1 O2 2_655 . . 2_655 -2.57(14) ?
    N2 Ni1 S1 O2 . . . 2_655 177.43(14) ?
    N1 Ni1 S1 O2 . . . 2_655 -101.97(16) ?
    N1 Ni1 S1 O2 2_655 . . 2_655 78.03(16) ?
    O1 Ni1 S1 O2 . . . 2_655 90.01(17) ?
    O1 Ni1 S1 O2 2_655 . . 2_655 -89.99(17) ?
    N2 Ni1 S1 O2 2_655 . . . 177.43(14) ?
    N2 Ni1 S1 O2 . . . . -2.57(14) ?
    N1 Ni1 S1 O2 . . . . 78.03(16) ?
    N1 Ni1 S1 O2 2_655 . . . -101.97(16) ?
    O1 Ni1 S1 O2 . . . . -89.99(17) ?
    O1 Ni1 S1 O2 2_655 . . . 90.01(17) ?
    N2 Ni1 S1 O1 2_655 . . 2_655 87.43(14) ?
    N2 Ni1 S1 O1 . . . 2_655 -92.57(14) ?
    N1 Ni1 S1 O1 . . . 2_655 -11.98(16) ?
    N1 Ni1 S1 O1 2_655 . . 2_655 168.02(16) ?
    O1 Ni1 S1 O1 . . . 2_655 180.0 ?
    N2 Ni1 S1 O1 2_655 . . . -92.57(14) ?
    N2 Ni1 S1 O1 . . . . 87.43(14) ?
    N1 Ni1 S1 O1 . . . . 168.02(16) ?
    N1 Ni1 S1 O1 2_655 . . . -11.98(16) ?
    O1 Ni1 S1 O1 2_655 . . . 180.0 ?
    O2 S1 O1 Ni1 2_655 . . . -118.38(13) ?
    O2 S1 O1 Ni1 . . . . 118.39(13) ?
    O1 S1 O1 Ni1 2_655 . . . 0.0 ?
    N2 Ni1 O1 S1 2_655 . . . 90.40(12) ?
    N2 Ni1 O1 S1 . . . . -94.66(12) ?
    N1 Ni1 O1 S1 . . . . -31.5(4) ?
    N1 Ni1 O1 S1 2_655 . . . 170.81(12) ?
    O1 Ni1 O1 S1 2_655 . . . 0.0 ?
    N2 Ni1 N1 C1 2_655 . . . -12.5(3) ?
    N2 Ni1 N1 C1 . . . . 174.4(3) ?
    N1 Ni1 N1 C1 2_655 . . . -93.0(3) ?
    O1 Ni1 N1 C1 . . . . 109.5(4) ?
    O1 Ni1 N1 C1 2_655 . . . 80.3(3) ?
    S1 Ni1 N1 C1 . . . . 87.0(3) ?
    N2 Ni1 N1 C12 2_655 . . . 171.2(2) ?
    N2 Ni1 N1 C12 . . . . -1.9(2) ?
    N1 Ni1 N1 C12 2_655 . . . 90.7(2) ?
    O1 Ni1 N1 C12 . . . . -66.8(4) ?
    O1 Ni1 N1 C12 2_655 . . . -96.0(2) ?
    S1 Ni1 N1 C12 . . . . -89.3(2) ?
    N1 Ni1 N2 C10 . . . . -177.9(3) ?
    N1 Ni1 N2 C10 2_655 . . . 82.9(3) ?
    O1 Ni1 N2 C10 . . . . -13.9(3) ?
    O1 Ni1 N2 C10 2_655 . . . -82.1(3) ?
    S1 Ni1 N2 C10 . . . . -47.9(3) ?
    N1 Ni1 N2 C11 . . . . 2.9(2) ?
    N1 Ni1 N2 C11 2_655 . . . -96.3(2) ?
    O1 Ni1 N2 C11 . . . . 166.9(2) ?
    O1 Ni1 N2 C11 2_655 . . . 98.7(2) ?
    S1 Ni1 N2 C11 . . . . 132.9(2) ?
    C12 N1 C1 C2 . . . . -1.3(5) ?
    Ni1 N1 C1 C2 . . . . -177.4(3) ?
    N1 C1 C2 C3 . . . . 0.2(6) ?
    C1 C2 C3 C4 . . . . 0.4(5) ?
    C2 C3 C4 C12 . . . . 0.2(5) ?
    C2 C3 C4 C5 . . . . 179.8(3) ?
    C3 C4 C5 C6 . . . . -177.7(4) ?
    C12 C4 C5 C6 . . . . 1.9(5) ?
    C4 C5 C6 C7 . . . . 0.4(6) ?
    C5 C6 C7 C11 . . . . -1.6(6) ?
    C5 C6 C7 C8 . . . . 175.9(4) ?
    C11 C7 C8 C9 . . . . -0.1(5) ?
    C6 C7 C8 C9 . . . . -177.6(4) ?
    C7 C8 C9 C10 . . . . -0.3(6) ?
    C11 N2 C10 C9 . . . . 0.3(5) ?
    Ni1 N2 C10 C9 . . . . -178.9(3) ?
    C8 C9 C10 N2 . . . . 0.2(6) ?
    C10 N2 C11 C7 . . . . -0.8(5) ?
    Ni1 N2 C11 C7 . . . . 178.5(3) ?
    C10 N2 C11 C12 . . . . 177.2(3) ?
    Ni1 N2 C11 C12 . . . . -3.5(3) ?
    C8 C7 C11 N2 . . . . 0.7(5) ?
    C6 C7 C11 N2 . . . . 178.3(3) ?
    C8 C7 C11 C12 . . . . -177.3(3) ?
    C6 C7 C11 C12 . . . . 0.4(5) ?
    C1 N1 C12 C4 . . . . 1.9(4) ?
    Ni1 N1 C12 C4 . . . . 178.6(2) ?
    C1 N1 C12 C11 . . . . -176.1(3) ?
    Ni1 N1 C12 C11 . . . . 0.6(3) ?
    C3 C4 C12 N1 . . . . -1.3(5) ?
    C5 C4 C12 N1 . . . . 179.0(3) ?
    C3 C4 C12 C11 . . . . 176.6(3) ?
    C5 C4 C12 C11 . . . . -3.1(5) ?
    N2 C11 C12 N1 . . . . 1.9(4) ?
    C7 C11 C12 N1 . . . . 180.0(3) ?
    N2 C11 C12 C4 . . . . -176.1(3) ?
    C7 C11 C12 C4 . . . . 1.9(5) ?
loop_
    _geom_hbond_atom_site_label_D
    _geom_hbond_atom_site_label_H
    _geom_hbond_atom_site_label_A
    _geom_hbond_site_symmetry_A
    _geom_hbond_distance_DH
    _geom_hbond_distance_HA
    _geom_hbond_distance_DA
    _geom_hbond_angle_DHA
    O3 H3A O2 . 0.82 1.97 2.729(7) 154
    O3' H3'A O2 . 0.82 2.03 2.769(8) 150
