# Supplementary material for: Bis(1,10-phenanthroline-κ2 N,N′)(sulfato-κ2 O,O′)nickel(II) butane-2,3-diol monosolvate
Source: Acta Crystallogr Sect E Struct Rep Online. 2012 Nov 24;68(Pt 12):m1519. doi: 10.1107/S1600536812047241 (PMC3588765; doi:10.1107/S1600536812047241)
Supplement: Supplementary file 2 [file e-68-m1519-Isup2.hkl]

# 
# h,k,l, Fc-squared, Fo-squared, sigma(Fo-squared) and status flag 
# 
data_I
_shelx_title ' p in C2/c' 
_shelx_refln_list_code          4 
_shelx_F_calc_maximum      286.53 
_exptl_crystal_F_000      1255.75 
_reflns_d_resolution_high  0.8414 
 
loop_ 
 _symmetry_equiv_pos_as_xyz 
 'x, y, z' 
 '-x, y, -z+1/2' 
 'x+1/2, y+1/2, z' 
 '-x+1/2, y+1/2, -z+1/2' 
 '-x, -y, -z' 
 'x, -y, z-1/2' 
 '-x+1/2, -y+1/2, -z' 
 'x+1/2, -y+1/2, z-1/2' 
 
_cell_length_a    18.1470 
_cell_length_b    13.0510 
_cell_length_c    13.2590 
_cell_angle_alpha  90.000 
_cell_angle_beta  122.430 
_cell_angle_gamma  90.000 
 
_shelx_F_squared_multiplier     1.000 
 
loop_ 
 _refln_index_h 
 _refln_index_k 
 _refln_index_l 
 _refln_F_squared_calc 
 _refln_F_squared_meas 
 _refln_F_squared_sigma 
 _refln_observed_status 
   4   0   0    22596.87    19086.76    347.57 o 
   6   0   0       22.62       65.04     23.94 o 
   8   0   0      515.79      503.61     65.41 o 
  10   0   0     4938.53     5108.68    158.10 o 
  12   0   0     4034.08     4047.80    133.43 o 
  14   0   0     9775.10    10303.51    401.57 o 
  16   0   0      694.50      915.88     98.76 o 
  18   0   0     2632.25     2561.28    148.00 o 
   3   1   0    15943.36    17933.05    106.23 o 
   5   1   0     1633.30     1852.30     41.64 o 
   7   1   0       45.06       17.80     19.60 o 
   9   1   0      424.48      366.64     36.66 o 
  11   1   0      436.11      413.21     42.87 o 
  13   1   0     1277.61     1291.89     61.68 o 
  15   1   0     3826.45     3765.49     82.76 o 
  17   1   0      971.22      975.77     73.44 o 
   2   2   0     2138.77     1955.78     45.03 o 
   4   2   0    15283.63    14556.98     68.96 o 
   6   2   0        6.83       16.63     15.25 o 
   8   2   0      608.40      587.61     35.58 o 
  10   2   0     3794.69     3713.29     70.33 o 
  12   2   0      514.55      452.95     44.45 o 
  14   2   0      368.68      422.82     52.08 o 
  16   2   0      382.51      372.41     58.95 o 
  18   2   0      441.46      341.18     64.88 o 
   1   3   0      152.96      240.15     21.77 o 
   3   3   0     4072.48     4468.87    105.28 o 
   5   3   0     1581.33     1571.11     38.10 o 
   7   3   0      642.10      641.16     34.41 o 
   9   3   0     1844.08     1808.87     50.87 o 
  11   3   0      301.74      346.46     38.12 o 
  13   3   0      506.64      421.75     38.58 o 
  15   3   0     1159.90     1084.47     90.00 o 
  17   3   0      163.32      116.09     36.78 o 
   0   4   0     4658.34     4531.68     61.38 o 
   2   4   0     2761.38     3008.80     34.46 o 
   4   4   0     5074.32     4701.13     46.13 o 
   6   4   0      512.89      641.54     29.53 o 
   8   4   0       26.62       77.91     27.54 o 
  10   4   0      690.46      682.66     46.35 o 
  12   4   0      229.32      262.69     42.79 o 
  14   4   0       59.79       57.43     32.76 o 
  16   4   0      137.80      100.65     25.78 o 
   1   5   0      293.75      170.16     16.78 o 
   3   5   0     9124.42     7926.82     72.97 o 
   5   5   0    15039.33    14109.28    116.34 o 
   7   5   0     6519.41     5943.07     65.34 o 
   9   5   0     3930.92     3866.35     84.92 o 
  11   5   0     3752.02     3821.56     97.67 o 
  13   5   0     3186.68     3033.60     84.21 o 
  15   5   0     1581.43     1536.39     79.22 o 
  17   5   0     2358.31     2443.30    127.12 o 
   0   6   0     1838.84     1739.31     50.35 o 
   2   6   0    14281.12    14916.82    119.56 o 
   4   6   0      900.35      891.28     36.87 o 
   6   6   0     3147.55     2990.94     48.10 o 
   8   6   0     6801.66     6486.34    111.83 o 
  10   6   0     4705.16     4489.42     77.83 o 
  12   6   0     3626.36     3506.77     83.79 o 
  14   6   0     1611.66     1431.09    107.31 o 
  16   6   0      955.95     1064.31     96.76 o 
   1   7   0     1165.93     1301.67     36.27 o 
   3   7   0     1780.66     1886.72     52.35 o 
   5   7   0      392.06      412.82     28.66 o 
   7   7   0       89.13      100.97     22.42 o 
   9   7   0     1471.37     1409.62     55.98 o 
  11   7   0      139.40      225.60     30.83 o 
  13   7   0      482.71      406.51     42.03 o 
  15   7   0        0.18       66.72     57.78 o 
   0   8   0     3161.88     3195.22     75.08 o 
   2   8   0     9008.00     9379.48     98.41 o 
   4   8   0       60.83       66.68     24.28 o 
   6   8   0       56.39       90.27     18.19 o 
   8   8   0      410.46      365.31     27.45 o 
  10   8   0      548.22      570.24     32.10 o 
  12   8   0     1223.42     1318.12     62.66 o 
  14   8   0      273.57      310.86     81.48 o 
   1   9   0     7689.25     8125.98    135.80 o 
   3   9   0      399.46      310.53     32.37 o 
   5   9   0      377.72      365.61     27.39 o 
   7   9   0      198.73      165.30     22.47 o 
   9   9   0      434.97      410.08     48.91 o 
  11   9   0      335.23      342.61     38.05 o 
  13   9   0     1085.54      922.66     95.95 o 
   0  10   0     1336.23     1382.96     65.49 o 
   2  10   0       58.53       76.51     27.86 o 
   4  10   0      160.21      172.99     25.73 o 
   6  10   0       36.80       60.84     30.56 o 
   8  10   0       12.70       29.90     35.43 o 
  10  10   0      296.65      264.15     28.68 o 
  12  10   0      163.73      117.82     27.32 o 
   1  11   0     1988.81     2104.91     63.78 o 
   3  11   0     1705.49     1770.65     64.41 o 
   5  11   0     1025.95     1108.49     86.19 o 
   7  11   0      697.63      842.75     42.72 o 
   9  11   0     1088.85     1196.63     39.10 o 
  11  11   0      435.55      786.72    112.07 o 
   0  12   0      106.19      202.77     74.10 o 
   2  12   0       46.25       25.13     24.26 o 
   4  12   0      114.82       81.80     20.37 o 
   6  12   0      533.78      448.51     41.01 o 
   8  12   0      915.66      871.37     84.02 o 
  10  12   0        2.57       -5.73     62.83 o 
   1  13   0      381.03      379.31     54.28 o 
   3  13   0      881.80      781.43     77.47 o 
   5  13   0       94.75       74.07     22.15 o 
   7  13   0       68.13       77.57     26.99 o 
   9  13   0      416.75      413.80     88.96 o 
   0  14   0     1290.79     1386.30    156.55 o 
   2  14   0     1121.79     1036.78    140.59 o 
   4  14   0      646.87      703.68     57.74 o 
   6  14   0     1674.94     1823.80    132.17 o 
   1  15   0      444.31      531.99     55.69 o 
   3  15   0      245.24      167.43     49.38 o 
 -17   1   1     1261.55     1266.89    120.42 o 
 -15   1   1     3268.86     3172.08    113.05 o 
 -13   1   1     6212.12     6645.44    204.24 o 
 -11   1   1     3977.13     4046.37    148.03 o 
  -9   1   1     3960.91     3762.39     68.36 o 
  -7   1   1     2689.14     2778.09     47.52 o 
  -5   1   1     2445.62     2767.08     61.82 o 
  -3   1   1     8017.28     7439.06     69.36 o 
   1   1   1     2613.79     2815.22     41.85 o 
   3   1   1     1008.94      838.09     62.85 o 
   5   1   1       83.84      108.07     22.25 o 
   7   1   1     5470.22     5269.76     90.63 o 
   9   1   1     1431.99     1364.90     43.73 o 
  11   1   1     3739.48     3579.44     68.79 o 
  13   1   1     1267.70     1243.02     48.26 o 
  15   1   1     1252.98     1345.36     76.58 o 
  17   1   1      521.57      571.69    118.28 o 
 -18   2   1       66.77      106.89     41.62 o 
 -16   2   1     2841.41     2802.32    184.32 o 
 -14   2   1        5.00       49.11     26.59 o 
 -12   2   1     4272.41     4239.18     84.52 o 
 -10   2   1     1932.92     2020.57     64.44 o 
  -8   2   1     2159.81     2130.68     52.45 o 
  -6   2   1     5289.85     4807.37     49.13 o 
  -4   2   1      867.00      658.01     33.38 o 
  -2   2   1     4546.76     4344.92     43.00 o 
   0   2   1     4245.28     4151.15     52.93 o 
   4   2   1      103.38        1.45     20.60 o 
   6   2   1      263.38      223.58     22.34 o 
   8   2   1       12.83       60.30     25.26 o 
  10   2   1     1147.93     1238.34     45.84 o 
  12   2   1     2227.23     2358.22     73.84 o 
  14   2   1     1535.33     1524.63     55.65 o 
  16   2   1     1070.34     1015.17     71.34 o 
 -17   3   1        0.48      122.17     89.64 o 
 -15   3   1      325.81      276.64     54.65 o 
 -13   3   1     1552.21     1581.48    105.20 o 
 -11   3   1      149.95      137.94     28.51 o 
  -9   3   1     1289.31     1274.66     41.78 o 
  -7   3   1       44.35      108.28     21.67 o 
  -5   3   1     3286.52     2424.27     55.58 o 
  -3   3   1     7249.18     5912.72    100.29 o 
  -1   3   1      959.99      987.83     33.42 o 
   3   3   1    14483.28    16380.51     73.42 o 
   5   3   1    17546.50    17189.12    165.78 o 
   7   3   1     2066.07     2192.10     46.94 o 
   9   3   1      530.88      577.73     42.70 o 
  11   3   1       56.31       75.15     26.79 o 
  13   3   1       25.16       13.20     26.20 o 
  15   3   1      129.96      133.17     75.42 o 
  17   3   1      112.02       95.43     35.84 o 
 -18   4   1      980.47     1059.42    117.22 o 
 -16   4   1     1718.02     1607.25    137.90 o 
 -14   4   1     2263.38     2295.99     85.64 o 
 -12   4   1     4051.25     4342.66     70.37 o 
 -10   4   1     8632.09     9048.91    122.05 o 
  -8   4   1     7078.64     7038.63     97.48 o 
  -6   4   1     6057.44     5694.27     65.92 o 
  -4   4   1     1858.70     1890.77     38.52 o 
  -2   4   1     2300.65     2243.99     39.00 o 
   0   4   1    10200.87     9809.37     65.30 o 
   4   4   1    27583.50    30203.79    208.59 o 
   6   4   1     2600.79     2233.87     88.54 o 
   8   4   1     2626.89     2531.20     57.13 o 
  10   4   1     2565.98     2696.72     78.36 o 
  12   4   1     2312.57     2485.36    100.21 o 
  14   4   1      978.12      958.23     51.20 o 
  16   4   1     2178.15     2162.03     86.40 o 
 -17   5   1      340.56      304.26     79.34 o 
 -15   5   1      755.71      785.40     57.91 o 
 -13   5   1     2175.16     2283.72     83.75 o 
 -11   5   1     6459.03     6964.70     79.80 o 
  -9   5   1     2019.79     2115.73     54.57 o 
  -7   5   1     5941.49     6125.79    117.17 o 
  -5   5   1       21.88       40.08     18.59 o 
  -3   5   1      874.35      813.30     32.30 o 
  -1   5   1     3198.35     2870.93     68.64 o 
   1   5   1     2759.29     2534.33     48.16 o 
   3   5   1    29912.86    31910.66    259.20 o 
   5   5   1     3638.57     3323.94     56.03 o 
   7   5   1     3864.03     3929.36     96.20 o 
   9   5   1     2350.09     2441.16     66.96 o 
  11   5   1      899.32      954.36     61.75 o 
  13   5   1      385.83      392.42     48.19 o 
  15   5   1      275.29      258.81     38.17 o 
 -16   6   1        2.31       85.48     27.94 o 
 -14   6   1        0.95       37.07     27.24 o 
 -12   6   1      706.35      680.09     47.52 o 
 -10   6   1      117.31       87.69     25.06 o 
  -8   6   1      320.10      300.93     33.44 o 
  -6   6   1     1511.35     1437.06     41.21 o 
  -4   6   1      519.15      682.86     33.10 o 
  -2   6   1      235.61      321.82     29.70 o 
   0   6   1     1759.39     1949.03     38.06 o 
   2   6   1      374.92      476.21     20.82 o 
   4   6   1     1937.40     2262.15     39.26 o 
   6   6   1     4517.09     4915.35     57.32 o 
   8   6   1      925.64      903.17     39.11 o 
  10   6   1       32.75       64.65     53.29 o 
  12   6   1       67.00       60.55     28.76 o 
  14   6   1       86.33      136.28     25.89 o 
  16   6   1      187.92       94.40     43.65 o 
 -15   7   1       42.94       71.82     26.95 o 
 -13   7   1      554.99      533.62     59.07 o 
 -11   7   1      337.71      321.48     33.80 o 
  -9   7   1       10.37       33.44     21.08 o 
  -7   7   1      128.76      173.43     24.63 o 
  -5   7   1      547.41      439.39     29.82 o 
  -3   7   1     9674.00     9624.17    151.32 o 
  -1   7   1     4933.45     4965.33     97.35 o 
   1   7   1    12197.69    12401.61    181.52 o 
   3   7   1      367.56      306.05     18.01 o 
   5   7   1      668.28      583.87     28.95 o 
   7   7   1       16.31        8.53     35.65 o 
   9   7   1       41.11       69.19     19.60 o 
  11   7   1      259.04      186.00     31.12 o 
  13   7   1      318.32      372.34     31.66 o 
  15   7   1      335.13      214.82     41.08 o 
 -16   8   1      120.53      106.58     37.70 o 
 -14   8   1      246.19      204.39     31.81 o 
 -12   8   1      288.56      269.19     38.21 o 
 -10   8   1      965.60      931.59     42.89 o 
  -8   8   1      719.32      765.37     36.52 o 
  -6   8   1        9.30       81.18     31.15 o 
  -4   8   1      227.20      280.00     30.67 o 
  -2   8   1      912.97      908.99     60.68 o 
   0   8   1     2782.66     3063.54     52.08 o 
   2   8   1      322.71      394.19     27.71 o 
   4   8   1       17.22       30.28     17.61 o 
   6   8   1      613.09      543.46     23.30 o 
   8   8   1      368.32      330.43     32.70 o 
  10   8   1       51.98       70.94     27.63 o 
  12   8   1      210.87      177.01     33.29 o 
  14   8   1       14.57       75.66     46.08 o 
 -15   9   1      443.21      236.81     72.40 o 
 -13   9   1     2081.92     1781.09    106.16 o 
 -11   9   1     3106.58     3160.42     62.67 o 
  -9   9   1     3984.90     4058.12     99.84 o 
  -7   9   1     2704.80     2693.34     61.29 o 
  -5   9   1     2865.55     2933.86     63.38 o 
  -3   9   1     3356.86     3353.57     67.29 o 
  -1   9   1     4708.53     4733.38     91.09 o 
   1   9   1      561.94      579.72     31.89 o 
   3   9   1     1494.89     1546.61     41.76 o 
   5   9   1     3142.26     3265.01     42.57 o 
   7   9   1     3559.93     3763.57    207.71 o 
   9   9   1     2247.15     2261.99     96.64 o 
  11   9   1     2836.98     2852.42     73.09 o 
  13   9   1     1144.80     1086.02    116.44 o 
 -14  10   1     2256.25     2138.45    152.08 o 
 -12  10   1     2166.43     2329.66     66.33 o 
 -10  10   1     3072.42     2979.06     58.05 o 
  -8  10   1     4555.55     4478.48     77.24 o 
  -6  10   1     4178.18     4123.81     86.38 o 
  -4  10   1     2958.78     2786.79     54.53 o 
  -2  10   1     1482.07     1392.07    101.80 o 
   0  10   1     4403.26     4210.21     82.88 o 
   2  10   1     1683.17     1763.56     52.56 o 
   4  10   1     3624.29     3840.82     85.07 o 
   6  10   1     1300.10     1322.99     60.61 o 
   8  10   1     3652.06     3586.72     37.73 o 
  10  10   1     3960.86     3910.91     45.88 o 
  12  10   1     1383.24     1161.19    120.32 o 
 -13  11   1      150.28      106.15     64.68 o 
 -11  11   1      271.32      225.33     34.11 o 
  -9  11   1      195.79      211.63     24.43 o 
  -7  11   1     1038.49      987.74     74.92 o 
  -5  11   1      953.63     1029.40     67.69 o 
  -3  11   1      729.54      742.41     44.58 o 
  -1  11   1      104.78      148.46     33.82 o 
   1  11   1     2793.80     3139.58     96.32 o 
   3  11   1     1088.86     1309.40     65.51 o 
   5  11   1      315.16      309.98     27.06 o 
   7  11   1     1343.81     1223.97     48.26 o 
   9  11   1      245.66       87.60     71.96 o 
  11  11   1      168.72      140.23     67.30 o 
 -12  12   1      121.42      197.53     65.84 o 
 -10  12   1      266.77      216.96     64.48 o 
  -8  12   1        7.74       72.24     27.13 o 
  -6  12   1       34.66       37.77     21.05 o 
  -4  12   1       88.72      125.07     28.11 o 
  -2  12   1        7.28       31.71     19.85 o 
   0  12   1      233.45      261.30     27.28 o 
   2  12   1      166.21      226.83     37.41 o 
   4  12   1       27.20       56.94     28.55 o 
   6  12   1       42.33       48.97     17.73 o 
   8  12   1      295.62      146.35     68.56 o 
  10  12   1       79.08       50.31     70.50 o 
  -9  13   1       55.70      100.42     57.98 o 
  -7  13   1      853.67      820.14     78.53 o 
  -5  13   1       93.30      122.98     48.89 o 
  -3  13   1       41.34       60.22     15.59 o 
  -1  13   1       48.06       76.38     18.34 o 
   1  13   1        4.53       56.70     14.54 o 
   3  13   1      141.16       99.47     28.70 o 
   5  13   1       21.76       35.02     22.82 o 
   7  13   1      775.40      643.19     98.57 o 
   9  13   1       86.66       89.25     70.99 o 
  -8  14   1       14.12        3.30     58.56 o 
  -6  14   1        3.36       63.86     34.85 o 
  -4  14   1      234.23      277.00     40.70 o 
  -2  14   1      811.24      769.30    125.83 o 
   0  14   1      979.32     1131.39     94.92 o 
   2  14   1      968.99      888.80     60.47 o 
   4  14   1       43.71       74.87     56.33 o 
   6  14   1        0.68       63.32     82.94 o 
  -5  15   1      396.35      520.82    125.96 o 
  -3  15   1     1058.03     1045.59     61.45 o 
  -1  15   1     2040.69     2094.36    137.95 o 
   1  15   1      989.73     1091.28     64.24 o 
   3  15   1      594.40      744.38     99.15 o 
 -14   0   2    14248.03    14347.46    367.03 o 
 -12   0   2     3659.64     3673.36    344.17 o 
 -10   0   2     2700.23     2592.28     80.57 o 
  -8   0   2     1581.56     1331.83     64.05 o 
  -6   0   2      182.61       38.29     33.76 o 
  -4   0   2    70389.67    66900.13    239.66 o 
   0   0   2    78026.41    57101.52    661.78 o 
   2   0   2    82100.43    73573.91    333.46 o 
   4   0   2     9038.37     7414.45    114.98 o 
   6   0   2    27794.59    27319.41    514.12 o 
   8   0   2     1599.53     1488.86     60.96 o 
  10   0   2     2911.94     2637.93     86.87 o 
  12   0   2     2543.80     2617.58    231.71 o 
  14   0   2     3177.06     3193.69    151.89 o 
  16   0   2     2115.26     2233.04    126.25 o 
 -19   1   2      687.69      638.14     97.89 o 
 -15   1   2       36.97       57.28     28.24 o 
 -13   1   2     3383.73     3592.54     92.76 o 
 -11   1   2      212.33      149.58     24.43 o 
  -9   1   2     4097.39     3983.61     70.14 o 
  -7   1   2     3025.92     2992.88     45.16 o 
  -3   1   2     7929.93     8095.45     57.93 o 
  -1   1   2     2014.76     1837.51     27.89 o 
   1   1   2    29537.96    30054.34    130.43 o 
   3   1   2     2568.50     2660.32     42.45 o 
   5   1   2     7965.69     8640.00     98.36 o 
   7   1   2      119.23      224.01     25.52 o 
   9   1   2     1987.02     1888.53     63.99 o 
  11   1   2     1564.40     1536.89     53.56 o 
  13   1   2     1684.34     1612.48     64.42 o 
  15   1   2      922.88     1083.58    100.22 o 
 -18   2   2      673.84      844.50    112.75 o 
 -16   2   2      803.80      615.61     77.50 o 
 -14   2   2     4224.76     4330.34    123.37 o 
 -12   2   2     1717.97     1796.67     96.94 o 
 -10   2   2     1002.02      884.09     46.92 o 
  -8   2   2      750.32      805.19     56.07 o 
  -6   2   2     2462.85     2260.24     44.18 o 
  -4   2   2       95.81      174.55     32.56 o 
  -2   2   2     5395.52     5398.01    161.60 o 
   2   2   2     2376.45     2481.55     31.72 o 
   4   2   2      142.56      117.39     16.08 o 
   6   2   2     5372.67     5927.40     94.18 o 
   8   2   2      122.19       74.88     20.84 o 
  10   2   2       12.62       47.28     32.33 o 
  12   2   2        2.78       49.18     25.28 o 
  14   2   2       15.43       58.76     32.62 o 
  16   2   2        1.54       60.42     34.86 o 
 -19   3   2       14.41       20.78     62.25 o 
 -17   3   2      604.16      544.94     68.35 o 
 -15   3   2      762.55      695.93     69.67 o 
 -13   3   2     2250.42     2265.17     77.12 o 
 -11   3   2     3614.12     3761.96     72.25 o 
  -9   3   2     7140.23     7441.61    104.93 o 
  -7   3   2      937.98      840.19     46.31 o 
  -5   3   2      108.30       99.47     20.34 o 
  -3   3   2     4796.58     4859.87     46.87 o 
  -1   3   2    11873.56    12713.02    114.14 o 
   1   3   2    23860.30    26883.19    219.14 o 
   3   3   2    14329.64    16254.46     80.35 o 
   5   3   2     7952.84     8950.95    107.48 o 
   7   3   2      124.07      172.61     22.19 o 
   9   3   2      645.09      655.90     36.08 o 
  11   3   2      140.13      130.35     27.80 o 
  13   3   2      141.00      156.87     32.15 o 
  15   3   2       93.04       77.83     24.03 o 
 -18   4   2        0.70       37.75     23.66 o 
 -16   4   2        0.72       50.76     26.30 o 
 -14   4   2     1048.38      957.24     80.69 o 
 -12   4   2       69.74      128.54     40.01 o 
 -10   4   2       53.18       93.82     32.06 o 
  -8   4   2      121.66      135.88     24.42 o 
  -6   4   2       10.23       42.60     22.11 o 
  -4   4   2        2.63       18.37     26.55 o 
  -2   4   2     1401.01     1194.26     38.28 o 
   0   4   2    11208.22    11228.58     80.58 o 
   2   4   2     5667.08     5964.44     92.70 o 
   4   4   2     5890.98     6250.59     58.94 o 
   6   4   2      417.64      438.00     26.05 o 
   8   4   2      493.36      431.92     28.09 o 
  10   4   2      377.21      377.09     31.48 o 
  12   4   2      447.55      408.79     35.03 o 
  14   4   2      144.24      126.14     26.68 o 
 -17   5   2      422.10      352.44     48.38 o 
 -15   5   2     1573.41     1569.98     72.91 o 
 -13   5   2       93.32      158.27     44.89 o 
 -11   5   2    12106.25    12626.12    178.19 o 
  -9   5   2    10836.73    11486.84    118.48 o 
  -7   5   2    15174.63    15212.99    203.97 o 
  -5   5   2     9454.06     8819.26     95.96 o 
  -3   5   2     6094.64     5643.09     62.16 o 
  -1   5   2     1031.81      836.23     26.41 o 
   1   5   2     5809.77     5423.06     49.24 o 
   3   5   2    29027.28    30547.37    401.71 o 
   5   5   2      414.87      488.13     32.80 o 
   7   5   2     2791.92     2770.04     68.41 o 
   9   5   2     1926.62     1694.84     43.99 o 
  11   5   2     2791.25     2745.41     65.62 o 
  13   5   2     3347.37     3123.57     76.87 o 
  15   5   2     1528.98     1501.48    163.83 o 
 -18   6   2      447.26      414.92     67.18 o 
 -16   6   2      399.60      271.08     36.88 o 
 -14   6   2     1586.78     1585.49     94.93 o 
 -12   6   2     5497.41     5440.86    116.12 o 
 -10   6   2     7538.54     7420.85     93.71 o 
  -8   6   2     7177.77     6931.53     78.84 o 
  -6   6   2    10246.09    10283.18    130.34 o 
  -4   6   2     6376.59     6318.23     72.79 o 
  -2   6   2     1264.76     1191.59     34.68 o 
   0   6   2     3037.33     2978.38     56.39 o 
   2   6   2      948.73      942.36     14.27 o 
   4   6   2    25913.87    26262.24    311.22 o 
   6   6   2     1423.45     1470.95     32.49 o 
   8   6   2     2037.02     1925.28     38.43 o 
  10   6   2     1847.23     1764.74     65.06 o 
  12   6   2     2848.62     2845.09     89.19 o 
  14   6   2      964.48      873.09    121.00 o 
 -17   7   2      125.67      168.35     46.78 o 
 -15   7   2       26.84       75.52     26.82 o 
 -13   7   2     1352.16     1354.79     83.95 o 
 -11   7   2      289.49      278.89     30.20 o 
  -9   7   2      311.47      305.97     30.34 o 
  -7   7   2       21.28       99.59     31.31 o 
  -5   7   2      111.11      132.86     24.06 o 
  -3   7   2       64.29       89.23     25.33 o 
  -1   7   2       54.74      118.97     21.55 o 
   1   7   2       68.32       72.99     22.88 o 
   3   7   2     2527.73     2834.75     89.75 o 
   5   7   2     2774.28     2674.51    261.48 o 
   7   7   2      171.93      124.22     16.98 o 
   9   7   2      868.77      720.73     51.95 o 
  11   7   2       50.82       60.77     21.41 o 
  13   7   2       96.34       75.26     30.86 o 
 -16   8   2      462.70      466.67     64.38 o 
 -14   8   2      583.64      595.49     40.30 o 
 -12   8   2     1283.62     1293.79     54.00 o 
 -10   8   2      392.24      325.65     39.79 o 
  -8   8   2      371.19      342.03     29.32 o 
  -6   8   2      854.94      828.55     44.40 o 
  -4   8   2     1026.22      842.89     39.54 o 
  -2   8   2     5786.52     5899.03     68.29 o 
   0   8   2     2704.80     2728.38     46.52 o 
   2   8   2      687.55      700.76     30.56 o 
   4   8   2     2668.74     2896.88    181.70 o 
   6   8   2      721.42      775.26    111.20 o 
   8   8   2      110.19       36.58     12.19 o 
  10   8   2     1091.59     1186.88     48.49 o 
  12   8   2      891.18      947.31     78.27 o 
 -15   9   2      702.89      784.16     85.33 o 
 -13   9   2      201.58      235.77     41.82 o 
 -11   9   2      904.42      874.48     47.14 o 
  -9   9   2      477.87      496.79     33.82 o 
  -7   9   2      127.08      146.70     29.87 o 
  -5   9   2     3346.34     3441.73     64.31 o 
  -3   9   2     1976.05     1968.37     61.04 o 
  -1   9   2     4773.71     4957.66     98.53 o 
   1   9   2      921.76      918.57     38.87 o 
   3   9   2      565.68      616.65     25.66 o 
   5   9   2       10.67       71.56     44.45 o 
   7   9   2      403.33      510.24    100.80 o 
   9   9   2     1750.56     1358.53    123.82 o 
  11   9   2      338.99      331.55     99.06 o 
 -14  10   2      219.40      261.37     47.95 o 
 -12  10   2      141.74      126.33     48.89 o 
 -10  10   2      132.24      123.27     26.67 o 
  -8  10   2        1.07       38.11     18.48 o 
  -6  10   2     1118.99     1118.77     53.01 o 
  -4  10   2      212.48      199.44     28.23 o 
  -2  10   2     1146.14     1071.41     46.84 o 
   0  10   2      252.48      225.09     34.54 o 
   2  10   2     1092.16     1053.85     66.07 o 
   4  10   2      251.74      215.06     45.36 o 
   6  10   2      859.91      836.54    116.73 o 
   8  10   2      129.33      251.53     79.63 o 
  10  10   2       76.19       32.14     64.00 o 
  12  10   2        5.68      158.20     91.29 o 
 -13  11   2      842.85      926.57     56.36 o 
 -11  11   2     1176.78     1194.61     77.93 o 
  -9  11   2      318.12      350.38     29.90 o 
  -7  11   2       13.46       67.90     21.65 o 
  -5  11   2      454.05      474.25     39.95 o 
  -3  11   2      338.61      385.92     38.93 o 
  -1  11   2     3851.76     3868.57    105.55 o 
   1  11   2     3860.11     3993.50     99.33 o 
   3  11   2     1987.46     1989.29     80.63 o 
   5  11   2      600.55      635.22     99.54 o 
   7  11   2      944.78      754.28    103.52 o 
   9  11   2      756.34      697.76     96.53 o 
  11  11   2      116.91      131.98     69.34 o 
 -12  12   2      354.71      270.66     96.53 o 
 -10  12   2       20.88       69.24     28.81 o 
  -8  12   2      204.74      222.48     40.70 o 
  -6  12   2      413.33      362.02     61.54 o 
  -4  12   2       16.35       40.78     18.83 o 
  -2  12   2       19.54       57.45     29.10 o 
   0  12   2        2.66       28.32     13.54 o 
   2  12   2      824.93      675.07     37.39 o 
   4  12   2      349.57      309.85     10.43 o 
   6  12   2      722.76      739.72    120.23 o 
   8  12   2        7.34       88.28     69.92 o 
 -11  13   2      551.26      569.48     87.01 o 
  -9  13   2      115.41      137.31     36.82 o 
  -7  13   2      708.58      695.35     66.27 o 
  -5  13   2      473.87      420.54     52.58 o 
  -3  13   2      628.34      568.34     46.33 o 
  -1  13   2      795.30      834.65     52.50 o 
   1  13   2     1016.59      761.75     84.83 o 
   3  13   2        7.79       31.37     23.74 o 
   5  13   2        4.80       26.80     69.24 o 
   7  13   2      200.73      329.90    106.44 o 
  -8  14   2     1266.76     1127.13     59.74 o 
  -6  14   2     1372.96     1534.42     89.10 o 
  -4  14   2     1164.08     1209.86     75.82 o 
  -2  14   2     1470.30     1405.44     80.84 o 
   0  14   2      771.26      850.89     78.85 o 
   2  14   2     1417.21     1456.32    159.75 o 
   4  14   2      598.97      807.21    115.47 o 
   6  14   2      555.62      512.18    105.37 o 
  -5  15   2      347.66      353.79     50.27 o 
  -3  15   2      758.08      797.67     85.80 o 
  -1  15   2      579.23      597.48     53.64 o 
   1  15   2      188.40      223.94     81.67 o 
 -17   1   3        6.73       22.38     35.07 o 
 -15   1   3     2060.28     2208.38     89.66 o 
 -13   1   3      875.55      964.17     78.23 o 
 -11   1   3     1512.01     1344.38     42.60 o 
  -9   1   3     9766.75    10456.84    126.03 o 
  -7   1   3    32119.91    34943.82    163.31 o 
  -5   1   3    16202.71    16890.05    117.03 o 
  -3   1   3     6356.69     6115.40     60.52 o 
  -1   1   3     2009.14     2169.17     64.98 o 
   1   1   3       68.50       34.24     18.87 o 
   3   1   3      991.66     1076.03     30.01 o 
   5   1   3     8566.15     9254.92    133.10 o 
   7   1   3     5997.26     6302.44     94.02 o 
   9   1   3       12.62       69.21     25.72 o 
  11   1   3     1525.94     1509.57     51.42 o 
  13   1   3     1161.12     1098.76     55.81 o 
  15   1   3      572.19      595.77     81.24 o 
 -18   2   3      570.79      529.17    105.17 o 
 -16   2   3      757.66      694.60     78.66 o 
 -14   2   3      199.52      189.69     29.36 o 
 -12   2   3      567.26      545.97     43.90 o 
 -10   2   3    15402.49    16706.93    198.40 o 
  -8   2   3     3165.51     2938.00     82.79 o 
  -6   2   3     6548.67     5833.22    118.28 o 
  -4   2   3     1669.65     1498.62     42.78 o 
  -2   2   3    11559.94    12133.81    101.23 o 
   0   2   3      253.19      188.79     15.93 o 
   2   2   3       81.01      174.47     16.37 o 
   4   2   3     3314.71     3210.36     49.07 o 
   6   2   3      136.98      227.64     26.45 o 
   8   2   3     4387.00     4408.37     79.72 o 
  10   2   3      476.77      462.71     55.62 o 
  12   2   3      991.95      942.52     55.20 o 
  14   2   3      608.17      664.95     51.57 o 
 -19   3   3      217.97      243.56     52.14 o 
 -17   3   3      172.51      126.93     66.72 o 
 -15   3   3     1655.74     1587.01    137.22 o 
 -13   3   3     4745.36     4884.46     84.18 o 
 -11   3   3     2304.62     2548.03     65.46 o 
  -9   3   3      635.72      767.61     43.81 o 
  -7   3   3       32.00       69.47     24.52 o 
  -5   3   3      998.33     1229.94     35.44 o 
  -3   3   3     1533.85     1444.10     35.28 o 
  -1   3   3     2142.57     2463.15     31.01 o 
   1   3   3     9622.86    10785.51     59.65 o 
   3   3   3    10337.02    10890.23     99.12 o 
   5   3   3     4521.67     5400.75     76.77 o 
   7   3   3     1916.75     2039.42     54.41 o 
   9   3   3       93.88       71.28     24.34 o 
  11   3   3       34.57       58.10     21.26 o 
  13   3   3        9.76       86.11     30.61 o 
  15   3   3      329.08      313.58     44.87 o 
 -18   4   3     1429.17     1389.58    120.91 o 
 -16   4   3     1503.16     1465.88    188.06 o 
 -14   4   3      444.34      394.83     60.31 o 
 -12   4   3    16777.89    17239.63    144.98 o 
 -10   4   3    10715.12    10910.08    104.56 o 
  -8   4   3     3393.16     3043.29     93.30 o 
  -6   4   3       39.51       72.73     29.95 o 
  -4   4   3      937.52      809.60     34.58 o 
  -2   4   3    12323.87    12112.47     91.66 o 
   0   4   3    17573.89    17025.94     83.44 o 
   2   4   3    44710.93    42160.13    426.70 o 
   4   4   3    13392.80    13394.43    152.27 o 
   6   4   3     7555.83     7272.01    150.52 o 
   8   4   3     3463.71     3445.10    125.66 o 
  10   4   3      475.18      583.88     35.20 o 
  12   4   3      720.12      737.50     44.49 o 
  14   4   3      976.83     1050.47     76.16 o 
 -19   5   3      693.78      750.23    174.85 o 
 -17   5   3     1054.16     1137.05    173.20 o 
 -15   5   3     2181.29     2155.29     72.80 o 
 -13   5   3      193.28      181.83     35.42 o 
 -11   5   3    11923.63    11977.88    285.36 o 
  -9   5   3     2217.40     2150.03     51.27 o 
  -7   5   3     1038.75     1014.46     58.94 o 
  -5   5   3      159.17       99.13     22.17 o 
  -3   5   3      455.57      353.37     26.70 o 
  -1   5   3     4434.96     4364.90     53.03 o 
   1   5   3     1148.42     1128.68     66.92 o 
   3   5   3    25535.78    27369.18    315.42 o 
   5   5   3     7515.87     7711.96     92.61 o 
   7   5   3     2634.02     2466.26     51.26 o 
   9   5   3       77.71       79.46     18.80 o 
  11   5   3     1638.55     1588.70     46.47 o 
  13   5   3      134.85      127.86     37.71 o 
 -18   6   3        2.35       38.08     34.38 o 
 -16   6   3        8.25       40.63     27.90 o 
 -14   6   3     1673.86     1650.01     98.28 o 
 -12   6   3     1701.37     1633.22     82.22 o 
 -10   6   3       21.60       62.83     32.45 o 
  -8   6   3       30.29       54.19     31.05 o 
  -6   6   3      456.53      435.72     34.14 o 
  -4   6   3     1234.47     1285.34     41.14 o 
  -2   6   3      121.70      148.48     19.67 o 
   0   6   3      342.71      233.58     13.93 o 
   2   6   3     5085.41     5027.08    123.04 o 
   4   6   3     2205.52     2660.62     98.17 o 
   6   6   3      211.26      300.02     17.13 o 
   8   6   3        1.39       35.11     19.16 o 
  10   6   3       19.12       17.22     15.97 o 
  12   6   3      442.42      449.81     40.88 o 
  14   6   3       45.60        2.22     60.70 o 
 -17   7   3      284.53      350.29     97.41 o 
 -15   7   3       37.61       33.62     29.92 o 
 -13   7   3       23.81       74.71     36.22 o 
 -11   7   3       35.77       75.83     27.15 o 
  -9   7   3     1790.54     1928.07     55.08 o 
  -7   7   3     1507.81     1682.15     50.00 o 
  -5   7   3      870.47      861.20     36.74 o 
  -3   7   3     4654.37     5045.67     77.15 o 
  -1   7   3     1682.03     1640.68     32.33 o 
   1   7   3       14.99      -11.65     43.04 o 
   3   7   3     5026.35     5320.64    137.15 o 
   5   7   3     1780.20     2070.27     96.65 o 
   7   7   3      187.45      132.56     89.83 o 
   9   7   3       13.99       26.83      9.64 o 
  11   7   3     1237.78     1109.90     50.20 o 
  13   7   3      166.24      146.35     69.92 o 
 -16   8   3       66.68       54.10     27.49 o 
 -14   8   3      245.16      270.97     32.25 o 
 -12   8   3      185.25      215.80     41.66 o 
 -10   8   3      904.67      967.30     45.73 o 
  -8   8   3      317.84      292.15     31.50 o 
  -6   8   3       96.14       85.60     32.29 o 
  -4   8   3     1740.91     1725.92     46.42 o 
  -2   8   3       68.10       50.83     20.98 o 
   0   8   3       43.28       69.06     30.77 o 
   2   8   3      690.18      630.99    121.93 o 
   4   8   3      183.83       90.34     52.08 o 
   6   8   3     1559.41     1332.99    120.71 o 
   8   8   3       62.99      157.13     75.55 o 
  10   8   3       11.29       73.42     70.80 o 
  12   8   3       99.25      107.41     69.24 o 
 -15   9   3      973.63      984.55     74.41 o 
 -13   9   3     2242.60     2155.44     79.46 o 
 -11   9   3     1326.58     1243.18     77.22 o 
  -9   9   3     7225.35     7326.23     99.00 o 
  -7   9   3     1805.44     1765.58     52.71 o 
  -5   9   3     2487.57     2453.18     55.83 o 
  -3   9   3     2430.80     2514.15     64.16 o 
  -1   9   3     1953.46     1820.12     48.12 o 
   1   9   3     3812.84     3716.88     64.32 o 
   3   9   3     2459.08     2517.11    104.59 o 
   5   9   3     6829.71     7330.74    223.94 o 
   7   9   3       40.58      -58.07     72.25 o 
   9   9   3     1404.06     1395.14    135.38 o 
  11   9   3      647.75      629.10    105.56 o 
 -14  10   3     1595.69     1884.08    156.64 o 
 -12  10   3     3420.27     3550.53     86.95 o 
 -10  10   3     4232.22     4303.23     79.60 o 
  -8  10   3     1533.84     1588.31     51.63 o 
  -6  10   3     5789.72     6078.34    118.15 o 
  -4  10   3     4125.74     4112.30     68.00 o 
  -2  10   3     3224.13     3205.59     70.04 o 
   0  10   3     3570.26     3753.91     77.73 o 
   2  10   3     2134.97     2169.26    108.90 o 
   4  10   3      982.22     1357.36    131.49 o 
   6  10   3     4334.62     4286.70    181.60 o 
   8  10   3     1989.00     2103.78    160.53 o 
  10  10   3      809.93      681.64    108.67 o 
 -13  11   3      446.70      525.80     51.84 o 
 -11  11   3      276.69      255.09     48.21 o 
  -9  11   3      171.44      206.56     51.80 o 
  -7  11   3     1020.79      940.04     50.22 o 
  -5  11   3      268.98      242.01     27.83 o 
  -3  11   3     1016.72     1063.11     52.77 o 
  -1  11   3      554.68      588.41     34.52 o 
   1  11   3      707.92      683.20     25.70 o 
   3  11   3      705.11      851.59    106.44 o 
   5  11   3      166.25      221.81    103.81 o 
   7  11   3      663.55      722.53    136.83 o 
   9  11   3      559.33      585.99    103.33 o 
 -12  12   3      240.47      239.76     38.36 o 
 -10  12   3      185.29      205.66     29.08 o 
  -8  12   3        7.25       14.76     25.42 o 
  -6  12   3       16.87       40.13     21.05 o 
  -4  12   3       11.22       41.04     21.47 o 
  -2  12   3       34.43       67.87     22.02 o 
   0  12   3     1061.82     1020.05     33.39 o 
   2  12   3       45.24       35.47      7.11 o 
   4  12   3       59.21      108.77     80.22 o 
   6  12   3       12.79      121.20     69.44 o 
   8  12   3       81.86       -3.20     67.40 o 
 -11  13   3      101.58       89.38     30.95 o 
  -9  13   3      362.09      342.68     57.70 o 
  -7  13   3      106.54      127.32     31.76 o 
  -5  13   3       51.86       54.82     24.95 o 
  -3  13   3       14.30       50.13     21.98 o 
  -1  13   3      204.00      273.01     40.27 o 
   1  13   3      566.02      604.99     53.41 o 
   3  13   3      141.00      117.99     72.93 o 
   5  13   3      106.35       22.34     61.67 o 
   7  13   3       75.90      106.53     66.62 o 
  -8  14   3      110.20      119.75     49.92 o 
  -6  14   3       76.40       69.67     23.10 o 
  -4  14   3      257.34      204.79     30.95 o 
  -2  14   3       16.81       26.07     30.33 o 
   0  14   3     1135.56     1033.39     63.27 o 
   2  14   3      256.84      308.24     96.14 o 
   4  14   3       89.93       98.28     65.26 o 
  -5  15   3      338.37      329.63     48.22 o 
  -3  15   3      164.76      220.86     53.90 o 
  -1  15   3     1403.72     1301.81    110.03 o 
 -20   0   4     1822.04     2082.71    129.16 o 
 -18   0   4     4490.28     4266.60    538.59 o 
 -16   0   4     3710.12     4236.79    348.06 o 
 -14   0   4     2394.77     2446.12    155.29 o 
 -12   0   4     4194.08     4132.74    111.75 o 
 -10   0   4      345.61      181.54     47.03 o 
  -8   0   4    49213.66    50500.23    781.67 o 
  -6   0   4     2217.66     1701.88     61.91 o 
  -4   0   4     4676.66     4239.52     68.22 o 
  -2   0   4    17258.47    16275.06    202.19 o 
   0   0   4    11511.41    10835.00    111.92 o 
   2   0   4     6130.08     5495.28     88.78 o 
   4   0   4    14285.34    13907.87    231.22 o 
   6   0   4    18823.00    19427.05    480.91 o 
   8   0   4     5087.73     5068.11    106.02 o 
  10   0   4     3928.02     4080.94    116.34 o 
  12   0   4     1557.18     1590.68    221.76 o 
  14   0   4      947.27      904.81     98.18 o 
 -19   1   4      993.46      813.76    113.09 o 
 -17   1   4     1254.30     1497.93    182.60 o 
 -15   1   4      980.73     1114.59     60.82 o 
 -13   1   4      330.31      367.23     35.39 o 
 -11   1   4     4486.40     4888.67    101.97 o 
  -9   1   4     4411.93     4536.44     69.16 o 
  -7   1   4    14875.78    15774.82    120.34 o 
  -3   1   4    18713.98    17989.02    132.59 o 
  -1   1   4     3367.74     2957.23     39.10 o 
   1   1   4     3538.64     3339.96     43.46 o 
   3   1   4     2729.71     2536.86     46.33 o 
   5   1   4     2280.98     2328.15     59.11 o 
   7   1   4     6776.70     6899.45    112.78 o 
   9   1   4     2122.17     2161.71     68.10 o 
  11   1   4      884.83      903.88     39.79 o 
  13   1   4     1035.56     1105.24     99.22 o 
 -20   2   4       25.60      107.51     50.69 o 
 -18   2   4       40.22       46.00     24.57 o 
 -16   2   4        7.92       98.01     32.93 o 
 -14   2   4      704.24      618.72     83.32 o 
 -12   2   4        3.80       81.16     33.38 o 
 -10   2   4       27.84       38.76     30.96 o 
  -8   2   4     3209.68     3454.15     57.23 o 
  -6   2   4      206.67      239.37     26.11 o 
  -4   2   4       82.31       44.48     25.88 o 
  -2   2   4      120.85      116.65     21.16 o 
   0   2   4      458.25      340.37     21.56 o 
   2   2   4     1496.03     1345.98     42.22 o 
   4   2   4      431.86      290.78     28.25 o 
   6   2   4     1112.13     1058.83     60.91 o 
   8   2   4       94.52      126.74     27.44 o 
  10   2   4      198.89      161.56     27.23 o 
  12   2   4      187.73      140.71     73.36 o 
  14   2   4      144.84      110.52     60.89 o 
 -19   3   4      173.84      207.44     86.43 o 
 -17   3   4      769.20      719.25    126.10 o 
 -15   3   4       20.02       58.62     31.42 o 
 -13   3   4      834.20      931.59     50.60 o 
 -11   3   4     2234.37     2374.66     59.66 o 
  -9   3   4     1782.15     1735.57     44.13 o 
  -7   3   4      556.10      562.66     30.47 o 
  -5   3   4     1087.29     1055.53     34.12 o 
  -3   3   4      415.93      363.78     24.34 o 
  -1   3   4     2684.08     2745.00     33.89 o 
   1   3   4     2151.74     2381.97     35.05 o 
   3   3   4     2447.00     2596.71     62.20 o 
   5   3   4     1467.18     1527.33     41.63 o 
   7   3   4     2069.50     2194.51     53.72 o 
   9   3   4      198.47      253.26     33.90 o 
  11   3   4      297.76      271.54     40.79 o 
  13   3   4      753.05      746.09     50.17 o 
 -18   4   4        5.43      -14.66     46.71 o 
 -16   4   4      200.77      187.47     62.35 o 
 -14   4   4     2274.95     2415.22     75.97 o 
 -12   4   4        8.44      100.35     32.42 o 
 -10   4   4     1179.94     1158.65     63.88 o 
  -8   4   4       77.04      104.99     24.35 o 
  -6   4   4     2720.68     3053.53     52.73 o 
  -4   4   4      333.71      390.48     26.43 o 
  -2   4   4      740.35      929.92     26.49 o 
   0   4   4      548.13      609.09     32.00 o 
   2   4   4      126.63      123.76     22.23 o 
   4   4   4        0.54       47.15     28.96 o 
   6   4   4      158.12      113.00     24.19 o 
   8   4   4      884.71      767.05     38.57 o 
  10   4   4       53.82       38.23     29.79 o 
  12   4   4       26.64       61.32     23.50 o 
  14   4   4      327.14      330.87     54.32 o 
 -19   5   4      571.65      573.14     87.55 o 
 -17   5   4      498.20      465.08     67.11 o 
 -15   5   4       79.43       74.43     45.59 o 
 -13   5   4     3639.61     3880.38     90.40 o 
 -11   5   4     5277.74     5584.55    105.84 o 
  -9   5   4     8658.57     9162.80    106.99 o 
  -7   5   4    14976.95    15337.57    245.06 o 
  -5   5   4     9088.16     9186.83     95.30 o 
  -3   5   4     2799.48     2691.69     46.31 o 
  -1   5   4     7540.21     7580.56     99.62 o 
   1   5   4     2030.33     2297.97     83.15 o 
   3   5   4     2978.18     3271.81    102.84 o 
   5   5   4     2546.77     2772.05     47.10 o 
   7   5   4     1105.80     1208.25     40.08 o 
   9   5   4     1821.25     1824.67     67.64 o 
  11   5   4      543.62      525.40     33.73 o 
  13   5   4     1892.22     1712.95     75.40 o 
 -18   6   4      784.13      837.90     79.20 o 
 -16   6   4     1546.18     1459.58    101.03 o 
 -14   6   4      223.97      252.87     38.63 o 
 -12   6   4     1089.81      947.77     52.47 o 
 -10   6   4    13940.44    13792.65    174.03 o 
  -8   6   4    12156.31    12622.25    201.86 o 
  -6   6   4     2327.22     2292.46     54.05 o 
  -4   6   4     7416.32     7453.15    118.53 o 
  -2   6   4     4592.55     4511.55     66.96 o 
   0   6   4     4646.25     4232.27    113.48 o 
   2   6   4     3110.83     3068.87    185.58 o 
   4   6   4     2918.88     2984.59    105.74 o 
   6   6   4     2091.66     2076.18     89.82 o 
   8   6   4      480.79      572.75     22.60 o 
  10   6   4     3718.34     3784.47    164.09 o 
  12   6   4      912.91      972.12    101.34 o 
 -17   7   4      226.24      260.85     63.71 o 
 -15   7   4      306.72      326.03     60.04 o 
 -13   7   4      303.07      335.84     36.87 o 
 -11   7   4      901.21      895.41     48.75 o 
  -9   7   4     1571.80     1688.94     65.95 o 
  -7   7   4      835.03      837.30     47.86 o 
  -5   7   4     3876.61     4089.88     61.48 o 
  -3   7   4      405.60      377.63     28.78 o 
  -1   7   4       91.30      125.41     25.26 o 
   1   7   4      119.74      156.14     69.26 o 
   3   7   4     1759.63     1846.44    222.59 o 
   5   7   4      888.81      740.49     65.87 o 
   7   7   4       50.90      178.79     79.73 o 
   9   7   4      271.80      222.10     73.32 o 
  11   7   4        0.73       17.40     67.74 o 
 -16   8   4      229.86      211.26     58.06 o 
 -14   8   4      490.77      477.22     47.43 o 
 -12   8   4       15.26       62.97     31.77 o 
 -10   8   4     9100.82     9469.44    167.90 o 
  -8   8   4     2262.55     2243.99     62.12 o 
  -6   8   4      115.08       62.78     33.39 o 
  -4   8   4      857.87      745.00     36.15 o 
  -2   8   4      228.89      231.93     37.58 o 
   0   8   4     1211.14     1268.77     57.72 o 
   2   8   4     1390.48     1485.35     95.45 o 
   4   8   4     4586.44     4558.78    151.14 o 
   6   8   4      133.88       57.20     86.72 o 
   8   8   4      369.30      447.99     95.85 o 
  10   8   4      496.58      408.36    114.11 o 
 -17   9   4       90.15       48.67     27.64 o 
 -15   9   4      162.55      130.28     24.18 o 
 -13   9   4      787.32      805.65     51.72 o 
 -11   9   4        4.08       50.05     29.57 o 
  -9   9   4     1352.48     1413.41     59.52 o 
  -7   9   4     1346.58     1451.98     74.87 o 
  -5   9   4     3819.28     3906.39     80.48 o 
  -3   9   4     1651.66     1752.04     46.30 o 
  -1   9   4      377.95      378.41     30.13 o 
   1   9   4      132.41      261.78    131.20 o 
   3   9   4      626.90      541.38     75.26 o 
   5   9   4     3190.93     3122.79    180.05 o 
   7   9   4      805.89      907.34    141.01 o 
   9   9   4      307.81      304.45    107.51 o 
  11   9   4      257.45      256.87     83.62 o 
 -16  10   4      250.18      240.20     45.70 o 
 -14  10   4      160.94      192.55     44.48 o 
 -12  10   4       93.33      107.25     30.87 o 
 -10  10   4      311.51      308.90     59.54 o 
  -8  10   4      129.98      120.03     26.02 o 
  -6  10   4      486.68      399.06     48.35 o 
  -4  10   4      491.43      481.49     34.13 o 
  -2  10   4      133.50      138.10     26.40 o 
   0  10   4      122.64       93.14     21.46 o 
   2  10   4     1661.12     1643.69     90.09 o 
   4  10   4     2450.98     2275.28    150.43 o 
   6  10   4       25.04       28.94     77.79 o 
   8  10   4      197.06      229.77    106.53 o 
  10  10   4       51.05       44.58     63.80 o 
 -13  11   4      852.67      701.35     62.79 o 
 -11  11   4      929.72      762.60     46.94 o 
  -9  11   4       33.70       44.05     26.52 o 
  -7  11   4      505.69      458.06     32.07 o 
  -5  11   4      176.07      171.36     28.57 o 
  -3  11   4      694.58      727.95     36.42 o 
  -1  11   4      540.47      523.91     26.80 o 
   1  11   4     3933.81     3863.29    201.61 o 
   3  11   4     1609.44     1491.86    123.63 o 
   5  11   4     1949.60     1884.59    164.71 o 
   7  11   4     1430.90     1464.67    148.68 o 
   9  11   4      161.95      130.72     69.73 o 
 -12  12   4       31.82       86.78     31.81 o 
 -10  12   4      218.18      214.19     65.98 o 
  -8  12   4        6.14       21.57     21.86 o 
  -6  12   4        4.81       48.96     21.42 o 
  -4  12   4       40.45       41.13     19.85 o 
  -2  12   4      104.93      116.71     22.05 o 
   0  12   4     2010.56     2083.74     62.81 o 
   2  12   4      416.14      470.23    104.79 o 
   4  12   4      254.43      262.11     90.02 o 
   6  12   4       39.05       21.85     70.12 o 
 -11  13   4      309.36      280.15    109.16 o 
  -9  13   4      524.88      561.05     44.95 o 
  -7  13   4      970.20      912.30     56.93 o 
  -5  13   4     2259.78     2295.94     61.85 o 
  -3  13   4        2.18       57.09     19.87 o 
  -1  13   4       29.07       73.72     50.21 o 
   1  13   4      318.84      312.71     94.59 o 
   3  13   4      203.98      262.21     92.36 o 
   5  13   4      115.74      145.67     70.02 o 
  -8  14   4     1331.13     1322.03     71.19 o 
  -6  14   4     1338.41     1299.19    130.47 o 
  -4  14   4        9.48        6.62     31.57 o 
  -2  14   4     1361.93     1299.23     77.33 o 
   0  14   4     1079.26     1067.77    120.03 o 
   2  14   4     1460.80     1610.44    124.60 o 
  -3  15   4     1283.51     1320.55    159.95 o 
 -19   1   5      813.08      767.08    157.44 o 
 -17   1   5      737.43      841.36     84.19 o 
 -15   1   5      476.50      473.92     38.44 o 
 -13   1   5      295.69      281.73     36.68 o 
 -11   1   5       53.77       69.65     31.53 o 
  -9   1   5    18881.44    21912.10    308.76 o 
  -7   1   5    24870.00    26688.12    258.59 o 
  -5   1   5     9080.46     9253.12     73.05 o 
  -3   1   5     4325.87     4195.99     51.06 o 
  -1   1   5     1650.76     1621.25     38.99 o 
   1   1   5     2370.93     2369.67     44.91 o 
   3   1   5     2530.93     2499.93     52.23 o 
   5   1   5     1209.07     1318.89     52.35 o 
   7   1   5     1683.08     1749.31     54.90 o 
   9   1   5     1351.24     1400.35     63.50 o 
  11   1   5      276.83      234.07     44.30 o 
  13   1   5       83.40      128.43     52.14 o 
 -20   2   5       84.21      155.82     42.27 o 
 -18   2   5       52.65       92.88     49.38 o 
 -16   2   5       95.74      133.57     34.21 o 
 -14   2   5      156.45      271.62     51.71 o 
 -12   2   5      827.43      897.03     47.21 o 
 -10   2   5     1088.71      962.17     38.35 o 
  -8   2   5     3755.12     3328.24     59.00 o 
  -6   2   5    18563.57    19562.67    157.94 o 
  -4   2   5      281.90      191.36     18.23 o 
  -2   2   5      486.51      463.92     26.54 o 
   0   2   5     2329.90     2107.53     41.07 o 
   2   2   5       28.27       51.93     23.70 o 
   4   2   5       57.70      108.41     38.90 o 
   6   2   5     1032.40     1010.65     46.18 o 
   8   2   5     1231.03     1125.70     52.33 o 
  10   2   5      221.62      255.61     40.28 o 
  12   2   5      750.03      716.06     68.04 o 
 -19   3   5      619.64      720.88    123.29 o 
 -17   3   5     1551.45     1440.61    168.93 o 
 -15   3   5      494.27      442.84     48.47 o 
 -13   3   5      154.68      193.52     44.20 o 
 -11   3   5       50.01      118.92     32.86 o 
  -9   3   5      722.95      718.34     34.62 o 
  -7   3   5     1780.79     1945.26     49.14 o 
  -5   3   5       26.89       79.56     25.11 o 
  -3   3   5     1255.65     1519.98     35.77 o 
  -1   3   5     1622.53     1622.50     79.27 o 
   1   3   5     4314.66     4711.81     69.58 o 
   3   3   5     3826.95     4123.87     53.90 o 
   5   3   5     2517.84     2769.88     62.92 o 
   7   3   5      320.90      392.97     63.05 o 
   9   3   5       28.53       27.27     22.73 o 
  11   3   5       78.30       93.10     30.26 o 
  13   3   5      148.13      134.75     42.81 o 
 -20   4   5     1635.72     1569.26    272.70 o 
 -18   4   5     1507.75     1443.74    118.69 o 
 -16   4   5     3715.14     3819.04    118.63 o 
 -14   4   5     5150.39     4944.55    148.86 o 
 -12   4   5     4400.52     4139.49     87.20 o 
 -10   4   5     3369.60     3030.28    146.86 o 
  -8   4   5      505.70      340.73     27.47 o 
  -6   4   5    13379.03    14082.25    224.05 o 
  -4   4   5      288.27      400.18     25.30 o 
  -2   4   5    17132.93    18047.57    192.46 o 
   0   4   5    11050.02    10896.18    128.99 o 
   2   4   5    12456.13    12029.62    103.68 o 
   4   4   5     7145.32     7413.95     97.83 o 
   6   4   5     2276.03     2308.97     43.72 o 
   8   4   5     3095.72     3165.79    125.09 o 
  10   4   5       56.05      115.65     27.17 o 
  12   4   5     1118.61     1112.96     73.69 o 
 -19   5   5      731.80      566.27     83.52 o 
 -17   5   5     1914.91     1715.71    114.11 o 
 -15   5   5     4083.81     3871.79    201.47 o 
 -13   5   5     1687.63     1645.09     64.23 o 
 -11   5   5     2647.63     2508.05    120.14 o 
  -9   5   5     2031.38     2109.53     52.96 o 
  -7   5   5       11.02       40.66     27.87 o 
  -5   5   5      139.07       58.22     27.53 o 
  -3   5   5    10990.71    11652.06    141.40 o 
  -1   5   5     9710.39     9983.21    119.93 o 
   1   5   5     6936.49     6828.02    279.01 o 
   3   5   5     2484.27     2554.43    126.78 o 
   5   5   5      776.84      702.59     29.14 o 
   7   5   5      502.21      551.00     25.99 o 
   9   5   5     1338.44     1305.04     74.03 o 
  11   5   5      716.89      757.02     54.36 o 
 -18   6   5      373.80      228.99     66.23 o 
 -16   6   5       79.61      111.03     32.62 o 
 -14   6   5      170.93      151.53     36.14 o 
 -12   6   5     2445.80     2327.75     64.85 o 
 -10   6   5      617.92      697.08     51.54 o 
  -8   6   5     1542.76     1590.72     67.97 o 
  -6   6   5       20.92       80.03     21.42 o 
  -4   6   5     1203.42     1454.26     42.62 o 
  -2   6   5      702.48      736.74     38.17 o 
   0   6   5     1041.66     1120.04     81.34 o 
   2   6   5       45.35      120.72     54.08 o 
   4   6   5      728.16      482.14    102.55 o 
   6   6   5      132.16      126.15     75.55 o 
   8   6   5      606.94      557.01     22.30 o 
  10   6   5       14.14       34.16     53.36 o 
  12   6   5      133.67       59.92     70.70 o 
 -17   7   5      133.05      144.10     43.76 o 
 -15   7   5      118.04      134.89     40.05 o 
 -13   7   5      412.11      372.89     78.27 o 
 -11   7   5     2411.90     2427.27    100.56 o 
  -9   7   5     1656.42     1736.29     56.72 o 
  -7   7   5      460.73      449.76     35.03 o 
  -5   7   5      326.71      276.77     33.87 o 
  -3   7   5      448.15      474.32     37.61 o 
  -1   7   5      651.08      594.59     20.09 o 
   1   7   5       92.09      181.77     53.19 o 
   3   7   5     1081.27     1229.07     90.08 o 
   5   7   5      641.12      727.29    130.13 o 
   7   7   5      802.15      675.72    110.32 o 
   9   7   5      436.11      359.90     97.21 o 
  11   7   5      213.05      165.00     76.23 o 
 -18   8   5       27.57       45.65     32.62 o 
 -16   8   5       52.12       37.82     30.78 o 
 -14   8   5      353.03      287.62     34.47 o 
 -12   8   5     2013.90     2095.13     67.61 o 
 -10   8   5       18.09       54.59     43.84 o 
  -8   8   5        7.40       62.72     52.28 o 
  -6   8   5      357.10      419.56     35.47 o 
  -4   8   5      493.34      492.02     32.16 o 
  -2   8   5      121.79       80.69     18.06 o 
   0   8   5      462.96      464.27     59.24 o 
   2   8   5      231.30      229.30     59.80 o 
   4   8   5       21.93       78.76     87.21 o 
   6   8   5      104.96      101.39     75.17 o 
   8   8   5       26.73       32.44     73.61 o 
  10   8   5       93.76       50.01     76.43 o 
 -17   9   5      518.68      604.54     95.46 o 
 -15   9   5      294.02      252.65     34.50 o 
 -13   9   5      141.54      187.55     33.68 o 
 -11   9   5     2389.50     2209.91    102.34 o 
  -9   9   5     5998.34     5934.06    190.20 o 
  -7   9   5     1809.04     1663.97     54.95 o 
  -5   9   5     3429.28     3338.86     59.46 o 
  -3   9   5     3356.28     3356.71     53.67 o 
  -1   9   5     1087.08     1025.98     34.45 o 
   1   9   5      910.23      744.68     71.04 o 
   3   9   5     3953.70     4301.66    231.42 o 
   5   9   5     1849.99     1801.56    141.49 o 
   7   9   5      436.66      520.34    105.47 o 
   9   9   5      256.00      343.49     84.88 o 
 -16  10   5     1014.53     1116.75     70.99 o 
 -14  10   5     1355.25     1424.64     93.27 o 
 -12  10   5     1091.17     1143.44     87.97 o 
 -10  10   5      853.66     1087.45     63.73 o 
  -8  10   5    10014.26    10546.28    120.62 o 
  -6  10   5     3882.50     3978.78    170.75 o 
  -4  10   5     5569.63     5925.08    133.93 o 
  -2  10   5      234.40      295.28     37.13 o 
   0  10   5     3183.08     3158.73    178.59 o 
   2  10   5     3442.35     3776.37    209.28 o 
   4  10   5     1978.58     2274.02    175.29 o 
   6  10   5     2768.32     2782.41    172.86 o 
   8  10   5      342.32      385.06     77.50 o 
 -15  11   5      608.87      566.27    113.82 o 
 -13  11   5      373.95      406.94     67.91 o 
 -11  11   5      942.80      894.96     59.39 o 
  -9  11   5       59.07       32.79     26.17 o 
  -7  11   5      745.03      726.71     53.74 o 
  -5  11   5      338.89      266.23     29.32 o 
  -3  11   5        1.27       36.78     16.00 o 
  -1  11   5     3813.37     3755.88     80.78 o 
   1  11   5      457.11      310.08     91.97 o 
   3  11   5       86.61       27.68     68.17 o 
   5  11   5       75.21       15.73     71.57 o 
   7  11   5     1083.03      987.45    130.13 o 
 -12  12   5       78.88       98.10     40.50 o 
 -10  12   5        5.55       48.76     27.09 o 
  -8  12   5     1061.90     1080.98     45.82 o 
  -6  12   5      312.80      311.83     30.21 o 
  -4  12   5      133.45       65.57     29.00 o 
  -2  12   5     1391.06     1307.36     49.82 o 
   0  12   5      335.67      399.04     93.91 o 
   2  12   5      159.28      145.67     72.64 o 
   4  12   5      104.25      223.56    109.06 o 
   6  12   5      687.71      677.08    119.16 o 
 -11  13   5      295.13      171.57     40.74 o 
  -9  13   5       84.85       88.70     42.29 o 
  -7  13   5      114.33       77.38     27.88 o 
  -5  13   5        7.25       45.01     30.80 o 
  -3  13   5       28.08       39.38     25.33 o 
  -1  13   5      882.18      921.51    137.12 o 
   1  13   5      155.13      192.29     77.11 o 
   3  13   5       15.60       30.69     72.06 o 
  -8  14   5       32.78       31.38     32.74 o 
  -6  14   5      755.47      644.25     62.80 o 
  -4  14   5       73.06       39.90     28.84 o 
  -2  14   5        8.38      -16.80     61.38 o 
   0  14   5       45.14      125.18     91.58 o 
 -20   0   6     1353.96     1395.43    359.90 o 
 -18   0   6     1926.06     1995.20    158.88 o 
 -16   0   6     4187.56     4379.16    192.48 o 
 -14   0   6     5425.09     5276.30    228.75 o 
 -12   0   6    10273.24    10444.62    352.86 o 
 -10   0   6     9096.46     6959.35    150.46 o 
  -8   0   6     5333.00     4956.47    124.99 o 
  -6   0   6     7296.26     6620.77    152.03 o 
  -4   0   6     6562.90     6610.06    318.68 o 
  -2   0   6     2974.66     3700.96     98.52 o 
   0   0   6     8069.59     8452.03    156.99 o 
   2   0   6    11273.91    11188.72    156.74 o 
   4   0   6    10502.23    10462.89    206.77 o 
   6   0   6     8833.48     8543.89    306.39 o 
   8   0   6     4205.10     3847.38    162.49 o 
  10   0   6     1812.25     1922.01    253.81 o 
  12   0   6       60.35       34.57     48.95 o 
 -21   1   6      556.03      500.67    113.93 o 
 -19   1   6      706.76      761.18     96.20 o 
 -17   1   6      970.13     1071.12     91.57 o 
 -15   1   6     2555.90     2528.55     82.59 o 
 -13   1   6     4395.43     4530.97     92.25 o 
 -11   1   6     3632.51     3717.08     68.86 o 
  -9   1   6     3766.09     3715.25     73.06 o 
  -7   1   6     5695.75     5947.39     79.02 o 
  -5   1   6     2209.89     2138.60     45.70 o 
  -3   1   6       99.56      152.93     22.48 o 
  -1   1   6     5583.77     5663.64     70.58 o 
   1   1   6     2019.72     1942.01     44.26 o 
   3   1   6     6576.26     6601.06    133.85 o 
   5   1   6     3863.52     4029.75     96.64 o 
   7   1   6     2029.07     2199.70    102.75 o 
   9   1   6     1638.82     1793.09    153.93 o 
  11   1   6      467.12      271.11     46.87 o 
 -20   2   6       39.23       46.86     46.03 o 
 -18   2   6      162.52      182.35     40.79 o 
 -16   2   6       20.12       26.87     43.55 o 
 -14   2   6       27.84      111.11     34.50 o 
 -12   2   6       17.72       58.99     37.23 o 
 -10   2   6      319.08      432.24     42.50 o 
  -8   2   6     1153.03     1408.21     61.09 o 
  -6   2   6     2404.80     2445.25     51.69 o 
  -4   2   6     3101.91     3185.90     55.29 o 
  -2   2   6      264.27      344.71     28.13 o 
   0   2   6      813.38      888.82     37.58 o 
   2   2   6      228.15      245.47     24.59 o 
   4   2   6       47.87       91.48     28.91 o 
   6   2   6       13.56       56.49     25.31 o 
   8   2   6       75.73      103.51     23.53 o 
  10   2   6       10.64       64.55     30.97 o 
  12   2   6       45.35      105.29     53.07 o 
 -19   3   6      279.71      265.33     59.09 o 
 -17   3   6      581.27      685.22     74.31 o 
 -15   3   6     1229.02     1209.93    132.70 o 
 -13   3   6      690.64      702.74     44.50 o 
 -11   3   6      237.06      292.40     38.35 o 
  -9   3   6       22.38      133.79     41.83 o 
  -7   3   6     6895.13     7602.31    108.67 o 
  -5   3   6      403.42      357.44     27.29 o 
  -3   3   6      154.31       89.45     22.53 o 
  -1   3   6     4919.10     5205.51     82.40 o 
   1   3   6     2727.35     2637.95     51.43 o 
   3   3   6     1271.75     1207.10     46.80 o 
   5   3   6      265.57      260.38     38.32 o 
   7   3   6        7.62       37.43     21.35 o 
   9   3   6      174.52      200.61     57.56 o 
  11   3   6      176.72      206.05     49.04 o 
 -20   4   6      122.86      192.16     49.50 o 
 -18   4   6       60.80       93.75     42.34 o 
 -16   4   6      101.81      124.56     33.60 o 
 -14   4   6        3.95       94.55     35.76 o 
 -12   4   6      238.03      301.30     50.09 o 
 -10   4   6      999.63      908.01     42.62 o 
  -8   4   6     5516.63     6194.08     80.45 o 
  -6   4   6     4353.07     4678.58     78.12 o 
  -4   4   6      749.34      842.38     31.43 o 
  -2   4   6       39.22       51.24     20.84 o 
   0   4   6      666.39      628.82     26.02 o 
   2   4   6        4.29       15.34     16.36 o 
   4   4   6      159.92      121.19     23.20 o 
   6   4   6      640.81      499.91     37.46 o 
   8   4   6       50.85       73.98     25.97 o 
  10   4   6       18.23       40.89     28.11 o 
 -19   5   6      386.11      468.96     98.86 o 
 -17   5   6      751.15      801.38     96.77 o 
 -15   5   6      410.49      579.96     64.44 o 
 -13   5   6      345.37      427.38     41.04 o 
 -11   5   6     2353.92     2348.94     72.92 o 
  -9   5   6     3736.33     3751.18     85.41 o 
  -7   5   6    13980.42    15052.16    128.71 o 
  -5   5   6     8844.59     8598.64    114.44 o 
  -3   5   6     3952.36     3534.27     71.98 o 
  -1   5   6     2984.38     2771.92     78.47 o 
   1   5   6     3888.12     3724.76     59.73 o 
   3   5   6      638.70      724.79     27.78 o 
   5   5   6     2187.23     2390.55     68.59 o 
   7   5   6     1308.04     1450.53     37.95 o 
   9   5   6     1074.39     1055.48     67.32 o 
  11   5   6      462.61      431.38     98.09 o 
 -18   6   6      796.87      880.53     95.07 o 
 -16   6   6      618.71      751.67     77.40 o 
 -14   6   6     1631.87     1603.83     90.14 o 
 -12   6   6     2966.43     3015.19     89.13 o 
 -10   6   6     2799.04     2992.06     68.95 o 
  -8   6   6     5875.99     6031.13    110.12 o 
  -6   6   6     2538.77     2535.22     58.87 o 
  -4   6   6    13972.12    15055.78    184.86 o 
  -2   6   6     4025.35     4174.95     64.74 o 
   0   6   6     1920.17     1761.25     91.35 o 
   2   6   6     1680.79     1673.24     86.43 o 
   4   6   6     2002.06     1955.38    129.99 o 
   6   6   6      515.21      556.75     76.33 o 
   8   6   6      938.72     1046.93     55.40 o 
  10   6   6     1131.04     1134.19    136.45 o 
 -19   7   6       12.46       51.08     42.34 o 
 -17   7   6       46.19       51.18     47.29 o 
 -15   7   6       86.20       61.32     34.32 o 
 -13   7   6      340.61      388.10     41.49 o 
 -11   7   6        4.15       67.01     31.99 o 
  -9   7   6       45.44      110.90     31.36 o 
  -7   7   6      819.26      834.68     62.80 o 
  -5   7   6       24.95       91.62     24.88 o 
  -3   7   6     2225.75     2127.85     47.58 o 
  -1   7   6      234.77      196.20     15.06 o 
   1   7   6     2311.36     2489.95    101.80 o 
   3   7   6        1.66       46.83     45.56 o 
   5   7   6      151.72      156.74     74.97 o 
   7   7   6       95.41      184.23    113.43 o 
   9   7   6       56.52      170.14     99.74 o 
 -18   8   6      223.17      230.22     50.28 o 
 -16   8   6      297.00      309.60     65.36 o 
 -14   8   6      279.35      283.73     63.85 o 
 -12   8   6     1222.70     1289.50     76.40 o 
 -10   8   6     3476.04     3761.46    115.24 o 
  -8   8   6     2408.44     2415.69     68.50 o 
  -6   8   6     1260.39     1176.30     54.27 o 
  -4   8   6      986.36     1009.89     41.27 o 
  -2   8   6      882.28     1015.23     30.36 o 
   0   8   6     1038.67      936.78     79.10 o 
   2   8   6     1673.11     1604.32    150.43 o 
   4   8   6     1827.35     1917.03    144.02 o 
   6   8   6     1766.42     1832.93    165.09 o 
   8   8   6      460.92      534.81    116.34 o 
 -17   9   6      245.58      154.36     37.73 o 
 -15   9   6        7.39       69.96     38.71 o 
 -13   9   6     1020.93      977.83     56.01 o 
 -11   9   6        7.80       34.47     26.46 o 
  -9   9   6     3280.62     3233.19     73.97 o 
  -7   9   6     1932.52     1862.06     58.73 o 
  -5   9   6      888.86      791.47     57.50 o 
  -3   9   6       40.77       55.59     19.50 o 
  -1   9   6      472.80      574.23     75.05 o 
   1   9   6     3658.42     3312.07    178.30 o 
   3   9   6      253.74      330.77    107.41 o 
   5   9   6      543.56      765.26    139.36 o 
   7   9   6      326.28      401.66    114.89 o 
 -16  10   6      258.38      256.60     49.37 o 
 -14  10   6       77.24       90.73     58.90 o 
 -12  10   6      194.77      117.53     34.16 o 
 -10  10   6      781.02      786.36     40.33 o 
  -8  10   6       56.56       51.90     22.90 o 
  -6  10   6        7.85       36.27     23.96 o 
  -4  10   6      334.52      333.60     28.85 o 
  -2  10   6      120.41       85.88     15.01 o 
   0  10   6      373.25      420.70     98.38 o 
   2  10   6      329.25      232.10     78.27 o 
   4  10   6      413.78      138.68     83.23 o 
   6  10   6       53.85       42.73     70.60 o 
 -15  11   6      157.27      136.22    101.58 o 
 -13  11   6      414.41      286.73     56.36 o 
 -11  11   6       99.15       54.67     31.09 o 
  -9  11   6     1312.51     1206.42     51.96 o 
  -7  11   6      904.28      812.12     43.33 o 
  -5  11   6     1130.45     1122.68     46.34 o 
  -3  11   6       36.25       59.04     22.89 o 
  -1  11   6      722.65      882.47    121.39 o 
   1  11   6     1150.63     1154.10    138.10 o 
   3  11   6     1007.23     1089.72    150.92 o 
   5  11   6      549.95      281.53     78.95 o 
 -12  12   6      284.05      410.47     89.98 o 
 -10  12   6      138.38      105.66     40.20 o 
  -8  12   6       44.77       61.54     24.24 o 
  -6  12   6      261.94      276.52     41.72 o 
  -4  12   6       11.42       12.56     15.57 o 
  -2  12   6     1111.77     1140.09     29.47 o 
   0  12   6      262.25      440.41    116.83 o 
   2  12   6      340.48      265.61     97.60 o 
   4  12   6       25.00       53.70     69.15 o 
 -11  13   6      185.06      248.16     51.34 o 
  -9  13   6      559.97      483.79     49.05 o 
  -7  13   6     2666.72     2755.52    121.65 o 
  -5  13   6      154.22      167.84     41.95 o 
  -3  13   6       24.51       48.41     26.66 o 
  -1  13   6       88.44      141.49     70.70 o 
   1  13   6       40.53      137.61     78.08 o 
  -8  14   6      241.26      304.48     51.29 o 
  -6  14   6     1342.85     1468.85     78.43 o 
  -4  14   6      718.82      649.98    102.36 o 
  -2  14   6      570.93      765.65    111.68 o 
 -21   1   7      302.88      203.55     64.77 o 
 -19   1   7     1282.10     1285.00     80.33 o 
 -17   1   7      356.98      463.50     58.78 o 
 -15   1   7      101.97      139.16     40.05 o 
 -13   1   7     1378.58     1464.65     61.23 o 
 -11   1   7     2881.69     2799.83     68.73 o 
  -9   1   7     3868.37     4083.01    120.32 o 
  -7   1   7     6049.06     5909.42    102.49 o 
  -5   1   7    10588.96    11182.26    143.29 o 
  -3   1   7       53.17      158.96     27.93 o 
  -1   1   7      148.88       85.19     22.00 o 
   1   1   7     5055.63     5039.30    113.53 o 
   3   1   7     3250.59     3260.10     63.03 o 
   5   1   7     1366.43     1499.58     54.88 o 
   7   1   7      506.09      553.77     59.10 o 
   9   1   7      124.42      137.52     30.47 o 
  11   1   7      177.52      184.63     43.37 o 
 -20   2   7      556.58      512.46     76.43 o 
 -18   2   7      119.78      141.47     45.37 o 
 -16   2   7       78.99      110.39     55.47 o 
 -14   2   7      273.35      334.64     38.71 o 
 -12   2   7     1020.54     1131.95     55.91 o 
 -10   2   7     3056.75     3060.10     64.64 o 
  -8   2   7     1400.30     1370.21     45.36 o 
  -6   2   7     3186.70     3010.80     63.44 o 
  -4   2   7      260.99      141.31     27.70 o 
  -2   2   7     4370.61     4302.17    104.43 o 
   0   2   7      206.17      208.08     24.90 o 
   2   2   7     2358.99     2365.54     76.94 o 
   4   2   7      348.80      321.86     30.26 o 
   6   2   7      833.65      739.41     48.49 o 
   8   2   7      164.46      190.47     40.53 o 
  10   2   7       97.67      133.32     55.20 o 
 -21   3   7      462.70      403.93     72.55 o 
 -19   3   7     1288.46     1414.29    247.01 o 
 -17   3   7      387.36      247.87    125.96 o 
 -15   3   7      586.55      596.07     50.43 o 
 -13   3   7       13.34       67.35     39.39 o 
 -11   3   7       25.49       61.12     32.33 o 
  -9   3   7      591.04      622.51     48.81 o 
  -7   3   7      325.58      336.89     33.70 o 
  -5   3   7     1396.42     1294.27     43.47 o 
  -3   3   7       51.35       28.86     23.55 o 
  -1   3   7       52.37       27.43     21.64 o 
   1   3   7     2885.86     2798.76     58.73 o 
   3   3   7      316.33      339.71     31.37 o 
   5   3   7       41.75       52.84     24.34 o 
   7   3   7      378.35      393.35     58.58 o 
   9   3   7      169.68      201.87     43.12 o 
 -20   4   7     2399.57     2379.08    129.55 o 
 -18   4   7     1179.80     1372.86    110.60 o 
 -16   4   7     2588.08     2825.07    237.83 o 
 -14   4   7     2729.36     2780.65     78.36 o 
 -12   4   7     2441.85     2253.60     69.99 o 
 -10   4   7     2836.03     2651.63     91.18 o 
  -8   4   7     1759.48     1797.09     52.58 o 
  -6   4   7     7016.65     7455.77     85.38 o 
  -4   4   7     6515.87     6752.89    101.99 o 
  -2   4   7     5177.23     5404.09     68.20 o 
   0   4   7     5112.56     5394.51     80.58 o 
   2   4   7      238.97      335.58     34.82 o 
   4   4   7     4104.71     4364.34    102.07 o 
   6   4   7     1848.96     1950.86     59.61 o 
   8   4   7     1354.57     1476.64     89.70 o 
  10   4   7      879.95      869.91     56.61 o 
 -19   5   7     1012.56     1025.73     97.66 o 
 -17   5   7      969.60      983.92    167.08 o 
 -15   5   7     2497.62     2418.99     99.76 o 
 -13   5   7     2179.91     2320.63     70.44 o 
 -11   5   7     2555.98     2704.92     76.38 o 
  -9   5   7      758.24      823.61     49.27 o 
  -7   5   7     1060.40      941.03     45.30 o 
  -5   5   7     7225.63     7099.78    100.35 o 
  -3   5   7     3303.84     3223.70     91.15 o 
  -1   5   7     2876.56     2954.63    121.91 o 
   1   5   7       16.31       76.47     18.03 o 
   3   5   7     4969.69     4946.85    106.35 o 
   5   5   7      609.08      594.39     33.80 o 
   7   5   7      432.20      409.82     58.71 o 
   9   5   7      279.00      245.82     44.46 o 
 -18   6   7       27.81       59.89     33.19 o 
 -16   6   7      105.58      106.86     93.42 o 
 -14   6   7      332.27      395.35     61.50 o 
 -12   6   7       36.05      112.78     30.42 o 
 -10   6   7      517.15      608.09     43.93 o 
  -8   6   7       10.89       63.89     31.61 o 
  -6   6   7     1049.88     1278.38     77.63 o 
  -4   6   7      128.52      120.63     37.97 o 
  -2   6   7      223.95      199.95     23.08 o 
   0   6   7        5.78       36.97     11.11 o 
   2   6   7     3104.21     2856.50    160.92 o 
   4   6   7     1314.10     1131.28    102.36 o 
   6   6   7      535.14      434.00     92.26 o 
   8   6   7      282.65      258.61     99.54 o 
 -19   7   7      183.94      177.23     48.65 o 
 -17   7   7      360.22      342.68     58.04 o 
 -15   7   7      786.12      730.35     82.55 o 
 -13   7   7       53.54       38.42     23.13 o 
 -11   7   7      629.84      619.36     45.82 o 
  -9   7   7      308.07      286.38     34.70 o 
  -7   7   7       51.18       70.37     22.32 o 
  -5   7   7     1183.09     1071.18     49.59 o 
  -3   7   7      738.33      727.51     41.77 o 
  -1   7   7      571.45      564.00     22.77 o 
   1   7   7        7.94      118.41     79.73 o 
   3   7   7     3600.77     3808.32    213.17 o 
   5   7   7      911.30      905.68    130.42 o 
   7   7   7      366.06      292.12     97.02 o 
 -18   8   7       63.75       47.10     67.69 o 
 -16   8   7      366.41      379.33     83.71 o 
 -14   8   7       77.61       58.95     59.53 o 
 -12   8   7      498.21      490.19     39.48 o 
 -10   8   7      133.63      100.56     42.17 o 
  -8   8   7        0.71       24.95     23.53 o 
  -6   8   7     1241.84     1224.08     52.30 o 
  -4   8   7     1324.09     1268.14     54.67 o 
  -2   8   7     1509.40     1488.58     38.06 o 
   0   8   7      193.10      254.92    132.07 o 
   2   8   7      615.12      599.00    126.54 o 
   4   8   7      171.97      243.85    104.59 o 
   6   8   7       40.40      124.79     98.96 o 
   8   8   7        8.68       34.09     71.67 o 
 -17   9   7     2299.80     2442.56    258.47 o 
 -15   9   7       16.46       53.80     53.41 o 
 -13   9   7       16.41       67.01     52.93 o 
 -11   9   7      365.48      274.23     48.49 o 
  -9   9   7     1691.88     1562.97    110.88 o 
  -7   9   7     3591.77     3431.29    105.54 o 
  -5   9   7     3649.92     3824.82     94.76 o 
  -3   9   7     6531.63     6429.36    101.88 o 
  -1   9   7        6.04       93.91    119.16 o 
   1   9   7     1190.83     1264.52    135.09 o 
   3   9   7      348.77      423.81    116.15 o 
   5   9   7      834.15      833.72    128.38 o 
   7   9   7      249.80       89.05     68.08 o 
 -16  10   7       41.18       53.16     60.94 o 
 -14  10   7      923.84      907.64     83.24 o 
 -12  10   7      980.97      965.48     81.51 o 
 -10  10   7     2148.75     2218.76    112.85 o 
  -8  10   7     3774.41     3941.71     80.01 o 
  -6  10   7     3676.32     3670.20     94.21 o 
  -4  10   7     1372.51     1423.24     58.20 o 
  -2  10   7     2433.31     2713.27    153.44 o 
   0  10   7     2703.63     2842.14    199.96 o 
   2  10   7     1417.84     1232.28    131.40 o 
   4  10   7      855.59     1063.69    127.80 o 
 -15  11   7      828.09      791.33    197.63 o 
 -13  11   7      659.23      784.59     75.37 o 
 -11  11   7      393.80      523.32     67.13 o 
  -9  11   7       23.42       37.97     25.04 o 
  -7  11   7      281.03      261.14     33.83 o 
  -5  11   7      392.75      355.63     38.71 o 
  -3  11   7      377.93      435.23     25.87 o 
  -1  11   7      461.56      662.32    107.89 o 
   1  11   7      298.02      382.73    105.56 o 
   3  11   7      185.06      186.46     99.35 o 
 -12  12   7        3.24       35.80     38.80 o 
 -10  12   7        9.91       75.10     38.69 o 
  -8  12   7     1477.54     1441.61     89.14 o 
  -6  12   7       50.89       42.78     19.51 o 
  -4  12   7       26.17       26.46     23.74 o 
  -2  12   7      207.39      249.58     76.33 o 
   0  12   7        2.57       23.79     66.43 o 
   2  12   7       27.83      183.55    104.11 o 
  -9  13   7      124.64      170.38     46.84 o 
  -7  13   7      530.05      494.66    101.00 o 
  -5  13   7      545.99      574.53     51.65 o 
  -3  13   7      544.52      656.98    117.41 o 
  -1  13   7        3.26       70.60    103.04 o 
 -20   0   8     1723.68     1691.72    141.69 o 
 -18   0   8     4264.27     3856.68    220.25 o 
 -16   0   8      938.36     1108.94    117.60 o 
 -14   0   8     7305.46     7580.38    371.61 o 
 -12   0   8     7193.98     7535.53    305.18 o 
 -10   0   8    12050.43    12318.41    320.67 o 
  -8   0   8     8916.59     8881.40    139.60 o 
  -6   0   8     1977.44     1936.33     75.17 o 
  -4   0   8     2782.91     2710.75     81.61 o 
  -2   0   8       14.17       39.94     90.95 o 
   0   0   8     4980.61     5535.49    134.79 o 
   2   0   8     7585.77     7742.39    148.36 o 
   4   0   8     4861.03     4878.21    123.92 o 
   6   0   8     3204.68     3303.33    129.26 o 
   8   0   8     2009.25     1733.95    469.69 o 
 -21   1   8      513.86      357.90     58.81 o 
 -19   1   8      348.91      384.65     60.91 o 
 -17   1   8     2055.11     2141.91     98.47 o 
 -15   1   8     2279.70     2101.71    163.81 o 
 -13   1   8     3790.49     3946.08    110.13 o 
 -11   1   8     4578.41     4804.06     90.09 o 
  -9   1   8     2091.90     2239.05     75.33 o 
  -7   1   8      228.46      209.64     26.40 o 
  -5   1   8      118.15       46.42     30.22 o 
  -3   1   8     1368.00     1395.45     47.29 o 
  -1   1   8       59.28       94.38     30.12 o 
   1   1   8     3904.81     3868.66     85.55 o 
   3   1   8     1008.47      906.17     42.89 o 
   5   1   8     5526.25     5651.87    113.27 o 
   7   1   8      747.35      780.31    116.53 o 
   9   1   8      357.11      362.43     54.57 o 
 -20   2   8      383.63      265.26     68.29 o 
 -18   2   8      113.08      162.67     55.25 o 
 -16   2   8      303.61      293.19     47.34 o 
 -14   2   8      511.40      442.14     47.79 o 
 -12   2   8       45.78       68.52     36.53 o 
 -10   2   8       11.30       24.56     37.87 o 
  -8   2   8     1007.62      976.78     44.78 o 
  -6   2   8     1283.82     1299.39     45.13 o 
  -4   2   8     2153.19     2247.52     53.78 o 
  -2   2   8      116.28      180.97     33.00 o 
   0   2   8      156.19      201.68     28.69 o 
   2   2   8      298.98      301.54     54.57 o 
   4   2   8     1286.22     1178.48     43.73 o 
   6   2   8      102.77       76.53     22.06 o 
   8   2   8       11.32       54.60     24.73 o 
 -21   3   8      652.82      503.21     86.29 o 
 -19   3   8       84.06      112.79     40.15 o 
 -17   3   8      588.04      597.60    109.59 o 
 -15   3   8      130.95      156.34     41.60 o 
 -13   3   8      258.77      267.32     38.49 o 
 -11   3   8      614.20      574.44     43.32 o 
  -9   3   8     1822.92     1644.58     57.48 o 
  -7   3   8      856.82      783.36     57.82 o 
  -5   3   8     2747.77     2678.41     61.26 o 
  -3   3   8     3222.40     3200.00     66.03 o 
  -1   3   8       20.08       29.21     30.49 o 
   1   3   8       13.70       65.12     29.10 o 
   3   3   8      124.79      174.12     29.51 o 
   5   3   8     2940.23     2966.85     76.99 o 
   7   3   8      163.00      118.94     28.89 o 
   9   3   8      149.93      142.16     37.40 o 
 -20   4   8       67.68       72.42     34.23 o 
 -18   4   8        3.31       82.77     48.15 o 
 -16   4   8       11.82      100.25     41.85 o 
 -14   4   8      145.67      212.09     34.56 o 
 -12   4   8      486.57      515.07     40.86 o 
 -10   4   8       11.71       65.32     43.57 o 
  -8   4   8      167.98      250.84     48.90 o 
  -6   4   8      254.29      253.89     29.89 o 
  -4   4   8      236.19      296.93     33.40 o 
  -2   4   8       15.66       33.54     21.98 o 
   0   4   8     1005.09     1105.58     48.40 o 
   2   4   8      441.41      478.24     31.52 o 
   4   4   8     1012.09     1173.87     55.55 o 
   6   4   8      224.67      167.77     42.36 o 
   8   4   8       39.45       41.28     25.08 o 
 -19   5   8     1008.63     1118.25    108.99 o 
 -17   5   8      468.53      553.18     65.51 o 
 -15   5   8     2366.61     2369.11    103.11 o 
 -13   5   8       86.43      146.48     34.86 o 
 -11   5   8      313.37      283.53     34.53 o 
  -9   5   8     1831.85     1874.74     62.57 o 
  -7   5   8     3609.15     3549.01     75.68 o 
  -5   5   8     6872.34     6611.81    119.81 o 
  -3   5   8     5723.18     5318.32     73.03 o 
  -1   5   8     5659.70     5374.69    103.98 o 
   1   5   8      253.03      271.49     22.94 o 
   3   5   8     1905.48     1936.94     93.18 o 
   5   5   8     1491.63     1572.63     54.57 o 
   7   5   8     1123.57     1342.44    142.03 o 
 -18   6   8     1017.91      965.76    104.01 o 
 -16   6   8     1719.62     1969.38    156.26 o 
 -14   6   8      115.13      151.11     42.90 o 
 -12   6   8     1718.76     1975.03     81.91 o 
 -10   6   8     2204.16     2168.98     57.53 o 
  -8   6   8     3808.98     4039.27     78.01 o 
  -6   6   8     4668.46     4726.17     76.10 o 
  -4   6   8     4613.78     4884.65     72.01 o 
  -2   6   8     2769.00     2784.13     45.19 o 
   0   6   8       82.73      102.26     20.34 o 
   2   6   8     1951.35     1910.57     61.31 o 
   4   6   8     1159.27     1204.31    133.53 o 
   6   6   8     1084.30     1080.20    165.19 o 
   8   6   8      212.38      300.57    100.12 o 
 -19   7   8        3.11       37.82     40.24 o 
 -17   7   8       25.74       74.83     31.17 o 
 -15   7   8     1437.32     1437.54    211.56 o 
 -13   7   8      739.66      927.10     93.12 o 
 -11   7   8      428.55      476.58     40.02 o 
  -9   7   8      525.50      711.23     46.43 o 
  -7   7   8      206.76      186.60     28.97 o 
  -5   7   8        1.86       40.00     20.96 o 
  -3   7   8      182.08      219.82     28.12 o 
  -1   7   8        0.14       20.65     21.09 o 
   1   7   8      890.39      927.83    114.98 o 
   3   7   8        0.16       76.53     76.04 o 
   5   7   8        3.76       30.98     69.63 o 
   7   7   8        0.31       -0.10     60.79 o 
 -18   8   8     1448.76     1583.34    116.34 o 
 -16   8   8      959.26     1026.62    126.98 o 
 -14   8   8       73.17       42.63     54.24 o 
 -12   8   8     1004.28     1095.61     70.45 o 
 -10   8   8      966.59      954.25     61.69 o 
  -8   8   8      756.90      744.20     49.12 o 
  -6   8   8      782.20      751.08     47.24 o 
  -4   8   8     1397.73     1467.43     63.07 o 
  -2   8   8       59.35       81.07     27.24 o 
   0   8   8      294.26      434.58     96.63 o 
   2   8   8      687.87      676.40    102.94 o 
   4   8   8      600.61      673.00    127.61 o 
   6   8   8      345.33      313.58     76.91 o 
 -17   9   8       18.70       55.74     50.98 o 
 -15   9   8        4.48       40.59     51.57 o 
 -13   9   8     1168.83     1039.02    102.75 o 
 -11   9   8      984.43     1020.15    105.22 o 
  -9   9   8      477.33      411.90     36.19 o 
  -7   9   8      571.61      576.33     53.97 o 
  -5   9   8       37.30       46.62     32.05 o 
  -3   9   8      966.71      985.83     39.77 o 
  -1   9   8      718.30      737.00    124.11 o 
   1   9   8      119.15      171.31     92.55 o 
   3   9   8      916.39      970.94    153.05 o 
   5   9   8       59.28       43.90     63.51 o 
 -16  10   8        3.05       18.62     36.42 o 
 -14  10   8       62.00      153.44     75.17 o 
 -12  10   8       80.51       71.96     63.42 o 
 -10  10   8       41.64      110.15     44.62 o 
  -8  10   8       35.18       51.34     24.04 o 
  -6  10   8      196.13      175.15     32.54 o 
  -4  10   8      360.10      367.60     43.03 o 
  -2  10   8       39.23      167.52    117.41 o 
   0  10   8       24.63       86.43     73.22 o 
   2  10   8       22.19        3.79     65.26 o 
   4  10   8        1.82      107.02     96.43 o 
 -13  11   8      352.21      402.52    113.04 o 
 -11  11   8      133.12      138.74     42.66 o 
  -9  11   8      249.63      202.78     33.42 o 
  -7  11   8      634.03      662.13     54.06 o 
  -5  11   8      278.65      234.66     42.77 o 
  -3  11   8     1011.66     1232.08    174.61 o 
  -1  11   8      606.60      701.94    126.44 o 
   1  11   8       30.30       99.06     71.18 o 
   3  11   8       26.48       72.16     82.94 o 
 -12  12   8       41.75       19.48     38.49 o 
 -10  12   8        1.73       97.43     35.12 o 
  -8  12   8       88.17       78.56     42.37 o 
  -6  12   8      197.91      216.44     80.51 o 
  -4  12   8      206.01      203.45     69.53 o 
  -2  12   8        1.45      200.64    105.85 o 
   0  12   8      177.91      145.38     78.18 o 
  -9  13   8      176.18      160.74     42.05 o 
  -7  13   8      269.70      323.10     93.33 o 
  -5  13   8      253.74      252.88     82.35 o 
  -3  13   8      106.91       57.78     70.70 o 
 -21   1   9      246.33      304.93     61.03 o 
 -19   1   9     2469.83     2256.40    129.03 o 
 -17   1   9       82.33      120.03     69.15 o 
 -15   1   9      376.54      428.55     61.97 o 
 -13   1   9      524.09      571.03     45.33 o 
 -11   1   9     1630.53     1589.54    100.24 o 
  -9   1   9     1482.56     1547.78     60.69 o 
  -7   1   9     1560.95     1603.34     54.98 o 
  -5   1   9     1071.12     1096.02     48.71 o 
  -3   1   9     2333.51     2148.06     59.37 o 
  -1   1   9     2020.88     1730.44     59.00 o 
   1   1   9     2235.13     2018.13     83.44 o 
   3   1   9      151.85      105.92     31.24 o 
   5   1   9      162.31       97.78     42.81 o 
   7   1   9     2995.53     3127.24    113.03 o 
 -20   2   9       88.63      145.88     46.58 o 
 -18   2   9      500.45      425.54     64.89 o 
 -16   2   9      267.40      223.79     48.29 o 
 -14   2   9      228.36      309.44     40.04 o 
 -12   2   9      227.93      232.72     67.88 o 
 -10   2   9      506.00      508.14     44.67 o 
  -8   2   9     1884.81     1915.87     58.59 o 
  -6   2   9     3299.92     3428.70    101.65 o 
  -4   2   9     2402.87     2459.61     61.29 o 
  -2   2   9     1159.56     1171.41     46.24 o 
   0   2   9      487.25      532.15     36.60 o 
   2   2   9      335.04      226.49     28.47 o 
   4   2   9     2330.11     2569.65     72.28 o 
   6   2   9      177.82       99.31     22.58 o 
   8   2   9      150.75      150.49     45.74 o 
 -21   3   9      117.56      115.77     39.78 o 
 -19   3   9      323.31      304.57     62.49 o 
 -17   3   9      198.02      181.96     57.07 o 
 -15   3   9       47.15       27.85     45.29 o 
 -13   3   9     4785.50     4648.87    104.03 o 
 -11   3   9        3.76       39.51     35.88 o 
  -9   3   9      956.34      826.78     59.01 o 
  -7   3   9      150.90      145.38     25.49 o 
  -5   3   9      160.28      163.84     34.84 o 
  -3   3   9      314.88      287.54     48.53 o 
  -1   3   9       14.30       18.17     25.60 o 
   1   3   9     1703.74     1733.80     61.62 o 
   3   3   9      700.19      782.03     55.66 o 
   5   3   9      142.73      145.21     32.97 o 
   7   3   9      250.68      303.54     47.02 o 
 -20   4   9      634.39      512.54     75.17 o 
 -18   4   9     1207.94     1295.41    124.69 o 
 -16   4   9     3095.88     3063.51    103.75 o 
 -14   4   9     2639.94     2797.63    307.46 o 
 -12   4   9       13.58      120.89     37.30 o 
 -10   4   9     3756.12     3899.00     76.00 o 
  -8   4   9     4238.42     4242.81     78.80 o 
  -6   4   9     5896.04     5942.40     89.81 o 
  -4   4   9     4584.39     4659.35     76.07 o 
  -2   4   9     2126.36     2339.85     67.88 o 
   0   4   9       10.80       36.26     35.00 o 
   2   4   9       87.94       73.96     23.58 o 
   4   4   9     2248.24     2229.37     98.16 o 
   6   4   9     1900.63     2023.27    154.07 o 
 -19   5   9      659.39      581.41     76.47 o 
 -17   5   9     1293.05     1366.69    104.21 o 
 -15   5   9      642.98      627.90    116.63 o 
 -13   5   9       53.90       57.59     34.48 o 
 -11   5   9     3263.98     3542.73     89.80 o 
  -9   5   9     4399.64     4451.10     86.08 o 
  -7   5   9     3803.39     3714.12     71.59 o 
  -5   5   9     2737.03     2685.41     95.53 o 
  -3   5   9      734.46      790.51     47.29 o 
  -1   5   9      723.79      820.79     37.10 o 
   1   5   9       27.30       74.10     23.60 o 
   3   5   9      687.07      722.66     41.57 o 
   5   5   9      840.78      810.86     71.83 o 
   7   5   9      703.63      649.69    102.84 o 
 -18   6   9       31.20       57.26     33.42 o 
 -16   6   9     1639.21     1503.70    173.74 o 
 -14   6   9      219.43      303.95     60.08 o 
 -12   6   9      195.86      126.99     34.11 o 
 -10   6   9        3.34       41.95     28.49 o 
  -8   6   9        9.70       41.08     39.88 o 
  -6   6   9       10.46       61.52     24.00 o 
  -4   6   9      224.53      244.12     28.74 o 
  -2   6   9        0.96       68.53     34.85 o 
   0   6   9      233.25      123.50     22.85 o 
   2   6   9      200.12      175.82     17.48 o 
   4   6   9       70.26       42.34     70.99 o 
   6   6   9       88.49       80.51     94.78 o 
 -19   7   9      418.37      337.08     71.84 o 
 -17   7   9     1764.11     1817.63    141.79 o 
 -15   7   9       35.27       62.30     36.82 o 
 -13   7   9      400.35      431.63     79.45 o 
 -11   7   9      121.16       83.65     30.40 o 
  -9   7   9      330.02      380.52     55.95 o 
  -7   7   9        8.61       66.80     48.96 o 
  -5   7   9       75.23      108.92     34.12 o 
  -3   7   9       55.51       27.91     19.04 o 
  -1   7   9      792.38      684.76     30.74 o 
   1   7   9      443.06      411.57    108.28 o 
   3   7   9       18.50      116.54     97.50 o 
   5   7   9      679.61      590.55     98.67 o 
 -18   8   9        1.06       52.99     39.69 o 
 -16   8   9       72.52       81.99     44.76 o 
 -14   8   9      109.22       94.98     55.35 o 
 -12   8   9      164.08      116.74     32.77 o 
 -10   8   9       65.62       73.99     24.80 o 
  -8   8   9      144.63      144.36     34.13 o 
  -6   8   9      577.57      564.90     60.50 o 
  -4   8   9      507.68      492.40     41.32 o 
  -2   8   9        2.57       15.98     10.21 o 
   0   8   9        6.65       86.72    103.33 o 
   2   8   9       25.75      -18.84     68.17 o 
   4   8   9       58.74       62.83     69.63 o 
 -17   9   9      643.90      809.25     95.27 o 
 -15   9   9      138.08      202.54     52.05 o 
 -13   9   9      305.09      333.47     69.92 o 
 -11   9   9      613.71      525.73     52.57 o 
  -9   9   9      534.47      506.48     47.47 o 
  -7   9   9     1283.14     1195.23     86.56 o 
  -5   9   9     1806.41     1739.66     63.59 o 
  -3   9   9     1880.50     1883.67     56.12 o 
  -1   9   9     1261.31     1302.20    136.06 o 
   3   9   9      173.50      331.74     99.25 o 
 -14  10   9      669.79      800.90    129.55 o 
 -12  10   9     1484.96     1446.22    170.34 o 
 -10  10   9      601.60      606.06     62.76 o 
  -8  10   9     1322.61     1280.51     68.79 o 
  -6  10   9     1181.19     1172.03     47.37 o 
  -4  10   9     2027.59     2006.35     61.44 o 
  -2  10   9     2358.01     2497.96    165.09 o 
   0  10   9      836.15      808.47    120.71 o 
   2  10   9      762.04      906.56    112.46 o 
 -13  11   9      115.18      162.68    106.24 o 
 -11  11   9       47.30       97.01     34.18 o 
  -9  11   9      676.25      690.47     68.03 o 
  -7  11   9      446.62      513.45     59.96 o 
  -5  11   9      293.72      279.88     56.67 o 
  -3  11   9       13.13      179.18    102.55 o 
  -1  11   9      455.62      504.31    110.71 o 
 -10  12   9       72.84       62.53     31.94 o 
  -8  12   9       54.07       40.77     33.99 o 
  -6  12   9      193.66      262.11    101.78 o 
  -4  12   9       61.82      143.53     75.17 o 
  -2  12   9      298.90      405.26     98.18 o 
 -20   0  10     1011.03      861.89    105.95 o 
 -18   0  10     1807.11     1868.47    137.22 o 
 -16   0  10     3004.79     3203.30    177.43 o 
 -14   0  10     3085.56     3977.98    218.12 o 
 -12   0  10    10842.04    11264.54    278.97 o 
 -10   0  10      437.12      231.54     47.23 o 
  -8   0  10     6046.10     6267.96    134.64 o 
  -6   0  10     2333.62     2471.33    134.79 o 
  -4   0  10     5418.87     5639.07    123.98 o 
  -2   0  10     4448.88     4968.83    147.53 o 
   0   0  10     2806.23     3017.93     96.85 o 
   2   0  10     2170.83     2428.94    162.62 o 
   4   0  10      591.05      425.14    146.74 o 
   6   0  10     4000.81     4073.73    163.15 o 
 -21   1  10      214.60      248.91     54.32 o 
 -19   1  10      697.58      780.52     88.08 o 
 -17   1  10     2421.35     2557.88    175.82 o 
 -15   1  10     2657.15     2410.82    254.00 o 
 -13   1  10     1533.63     1472.33     79.18 o 
 -11   1  10       43.95      125.13     39.08 o 
  -9   1  10     1578.88     1565.05     58.15 o 
  -7   1  10      428.20      369.26     38.78 o 
  -5   1  10      548.57      441.16     39.15 o 
  -3   1  10     1120.26     1095.06     54.02 o 
  -1   1  10     1187.12     1068.78     53.88 o 
   1   1  10      709.97      573.81     62.94 o 
   3   1  10     1132.04     1098.68     65.98 o 
   5   1  10      343.41      287.30     49.54 o 
 -20   2  10        4.75       28.77     53.22 o 
 -18   2  10       34.57      137.65     60.09 o 
 -16   2  10      486.36      410.25     70.28 o 
 -14   2  10      405.25      307.35     67.59 o 
 -12   2  10      159.89      177.88     36.08 o 
 -10   2  10      976.42      868.51     62.11 o 
  -8   2  10      306.00      362.53     37.18 o 
  -6   2  10      426.13      405.37     41.05 o 
  -4   2  10      440.95      360.67     35.14 o 
  -2   2  10      248.54      305.92     35.99 o 
   0   2  10        1.65       36.28     25.68 o 
   2   2  10       50.36       83.18     32.20 o 
   4   2  10      708.45      673.34     58.16 o 
   6   2  10      146.64      103.52     52.25 o 
 -19   3  10       93.73      156.45     62.06 o 
 -17   3  10     1022.43      923.40     80.05 o 
 -15   3  10     1022.70     1021.17    195.68 o 
 -13   3  10       81.14       70.92     46.34 o 
 -11   3  10       56.09      117.52     37.16 o 
  -9   3  10     2346.49     2217.88     64.52 o 
  -7   3  10     1999.98     2004.70     69.36 o 
  -5   3  10      872.55      880.10     64.80 o 
  -3   3  10      571.90      568.42     35.27 o 
  -1   3  10        6.05       38.91     29.98 o 
   1   3  10        3.88       63.15     35.01 o 
   3   3  10      166.98      133.45     35.51 o 
   5   3  10      112.79      100.59     34.26 o 
 -20   4  10        0.06       11.25     44.67 o 
 -18   4  10       88.67      141.85     63.27 o 
 -16   4  10      582.24      461.72     65.31 o 
 -14   4  10     1876.49     1921.55     93.18 o 
 -12   4  10        0.91       61.88     37.30 o 
 -10   4  10       13.40       50.52     35.29 o 
  -8   4  10       51.37      138.86     41.59 o 
  -6   4  10       54.05      103.04     59.57 o 
  -4   4  10       91.55       84.12     27.15 o 
  -2   4  10      314.89      327.59     31.45 o 
   0   4  10      125.86      126.23     22.98 o 
   2   4  10      125.33      137.29     28.61 o 
   4   4  10       81.15       44.00     30.06 o 
 -19   5  10      783.33      715.79     93.63 o 
 -17   5  10     1951.76     1969.63    149.51 o 
 -15   5  10     1768.38     2035.64     90.06 o 
 -13   5  10       11.33       88.54     34.56 o 
 -11   5  10      520.30      555.00     43.45 o 
  -9   5  10     1071.27     1150.99     55.52 o 
  -7   5  10     2223.58     2283.68     72.94 o 
  -5   5  10     2157.22     2286.93     79.03 o 
  -3   5  10     1857.99     1737.01     56.30 o 
  -1   5  10      991.18      932.40     40.73 o 
   1   5  10     1159.23     1229.26     63.72 o 
   3   5  10      733.72      744.83     68.59 o 
   5   5  10      564.63      635.61    109.93 o 
 -18   6  10      623.36      664.85     93.12 o 
 -16   6  10      782.74      947.63    194.18 o 
 -14   6  10      379.59      424.98     51.17 o 
 -12   6  10      159.01      161.13     37.64 o 
 -10   6  10     1363.40     1395.38     88.99 o 
  -8   6  10     1275.85     1297.42     56.33 o 
  -6   6  10     2557.21     2332.77     64.89 o 
  -4   6  10     1788.09     1715.48     70.72 o 
  -2   6  10     2134.63     2209.65     55.97 o 
   0   6  10     1314.71     1364.74     49.36 o 
   2   6  10       38.85       74.67     19.73 o 
   4   6  10      500.19      539.27    110.71 o 
 -17   7  10        3.46       66.43     38.70 o 
 -15   7  10        1.23       19.03     60.02 o 
 -13   7  10       26.34       41.51     42.00 o 
 -11   7  10        7.87       17.29     25.64 o 
  -9   7  10        4.76       50.03     27.45 o 
  -7   7  10      519.98      414.77     41.32 o 
  -5   7  10       99.26      121.59     71.37 o 
  -3   7  10      178.58      265.92     40.57 o 
  -1   7  10       11.21       35.61     13.73 o 
   1   7  10       52.90       41.95     71.09 o 
   3   7  10       95.94       23.99     63.32 o 
 -16   8  10      256.70      204.38     47.60 o 
 -14   8  10     1159.53     1014.43    120.84 o 
 -12   8  10      280.29      286.63     54.86 o 
 -10   8  10      581.35      608.87     54.34 o 
  -8   8  10       12.83       70.50     32.89 o 
  -6   8  10      312.90      240.99     85.46 o 
  -4   8  10      508.86      500.25     40.13 o 
  -2   8  10      875.10      747.58     27.00 o 
   0   8  10      567.97      626.38    121.88 o 
   2   8  10       37.01       43.99     74.58 o 
 -15   9  10      334.09      266.18     40.71 o 
 -13   9  10      247.92      269.66     56.81 o 
 -11   9  10       82.55       87.05     30.62 o 
  -9   9  10       15.36       38.27     30.46 o 
  -7   9  10      657.40      572.56     46.02 o 
  -5   9  10      418.89      478.44     43.00 o 
  -3   9  10      347.22      143.05     76.62 o 
  -1   9  10      477.13      771.67    115.95 o 
   1   9  10      568.29      616.48    111.68 o 
 -14  10  10       53.35       81.28     79.73 o 
 -12  10  10      463.33      423.90    108.09 o 
 -10  10  10       38.41       19.59     31.52 o 
  -8  10  10        0.86       31.55     58.07 o 
  -6  10  10       21.85       34.95     20.69 o 
  -4  10  10      163.36      373.99    116.34 o 
  -2  10  10        0.21       10.39     67.20 o 
   0  10  10        1.82       15.44     70.12 o 
 -11  11  10      203.26      193.04     43.73 o 
  -9  11  10      285.81      297.08     65.11 o 
  -7  11  10      476.75      493.66     76.27 o 
  -5  11  10      262.80      361.07    101.78 o 
  -3  11  10      120.68      164.61     74.29 o 
 -21   1  11      107.96       79.54     41.33 o 
 -19   1  11      271.52      306.74     65.71 o 
 -17   1  11      604.24      625.17     92.21 o 
 -15   1  11      826.98      896.78    180.05 o 
 -13   1  11     6315.17     6363.29    159.73 o 
 -11   1  11      629.52      642.51     47.82 o 
  -9   1  11      423.62      435.23     42.24 o 
  -7   1  11     1600.51     1594.40     74.00 o 
  -5   1  11     1882.11     1863.11     66.48 o 
  -3   1  11     1922.42     1845.40     73.18 o 
  -1   1  11     1495.46     1341.33     53.29 o 
   1   1  11      277.35      191.70     41.01 o 
   3   1  11        2.68       23.96     25.34 o 
 -20   2  11      287.03      366.51     58.25 o 
 -18   2  11      655.42      679.85    100.51 o 
 -16   2  11      348.01      329.23     56.76 o 
 -14   2  11      278.07      240.60     49.32 o 
 -12   2  11      857.75      637.75     45.72 o 
 -10   2  11      811.79      887.36     52.58 o 
  -8   2  11      121.26      117.85     35.27 o 
  -6   2  11     1819.08     1828.57     65.14 o 
  -4   2  11      983.55     1052.59     48.52 o 
  -2   2  11      975.54     1003.90     45.65 o 
   0   2  11      676.15      833.16     51.01 o 
   2   2  11      358.08      450.50     45.03 o 
   4   2  11        4.23       39.59     39.09 o 
 -19   3  11        3.64      101.00     49.42 o 
 -17   3  11       23.98       28.56     47.13 o 
 -15   3  11      366.93      583.03     73.32 o 
 -13   3  11     1637.46     1686.89     88.09 o 
 -11   3  11     1032.90     1127.03     65.86 o 
  -9   3  11       45.44       76.46     33.48 o 
  -7   3  11     1401.06     1416.04     59.15 o 
  -5   3  11        0.57       52.53     29.22 o 
  -3   3  11      206.75      168.99     32.05 o 
  -1   3  11       26.37       53.19     23.81 o 
   1   3  11        9.65       89.66     34.78 o 
   3   3  11      113.42       62.54     60.79 o 
 -20   4  11      297.32      166.25     63.37 o 
 -18   4  11     1158.53     1188.18     86.20 o 
 -16   4  11     1578.86     1598.61     89.00 o 
 -14   4  11     1066.64     1067.55    107.60 o 
 -12   4  11     1494.98     1480.33    107.37 o 
 -10   4  11     2516.07     2341.24     88.71 o 
  -8   4  11     2228.73     2079.65     70.83 o 
  -6   4  11     1244.63     1313.88     56.54 o 
  -4   4  11     1008.27      984.67     47.50 o 
  -2   4  11      440.51      518.55     47.93 o 
   0   4  11      769.12      771.63     39.40 o 
   2   4  11      625.86      679.70     53.98 o 
   4   4  11      689.56      766.23    122.75 o 
 -19   5  11      263.85      373.83    118.33 o 
 -17   5  11      148.37       91.37     44.35 o 
 -15   5  11     1407.48     1338.44     82.77 o 
 -13   5  11      687.08      639.72     58.21 o 
 -11   5  11      695.75      645.51     50.40 o 
  -9   5  11     1694.15     1485.21     63.60 o 
  -7   5  11      659.53      658.17     45.37 o 
  -5   5  11     1488.42     1246.66     51.88 o 
  -3   5  11      245.47      270.90     40.87 o 
  -1   5  11      408.54      483.37     49.43 o 
   1   5  11      153.45      188.95     44.67 o 
   3   5  11      210.79      278.91     84.88 o 
 -18   6  11       85.85       85.48     47.51 o 
 -16   6  11       62.05      119.24     41.51 o 
 -14   6  11      206.52      169.52     58.52 o 
 -12   6  11        8.80       63.42     34.65 o 
 -10   6  11        1.29       29.22     26.44 o 
  -8   6  11      151.74      101.90     33.53 o 
  -6   6  11      221.17      217.82     48.34 o 
  -4   6  11       35.05       67.40     29.39 o 
  -2   6  11       99.34       87.20     23.34 o 
   0   6  11        9.81       79.40     93.38 o 
   2   6  11       30.76      118.19     71.57 o 
 -17   7  11      137.62      122.51     37.12 o 
 -15   7  11     1439.35     1377.52    135.47 o 
 -13   7  11      110.45      184.67     49.38 o 
 -11   7  11      187.23      214.23     46.92 o 
  -9   7  11       54.76       49.38     26.80 o 
  -7   7  11       28.36       82.75     30.58 o 
  -5   7  11      431.73      473.93     39.10 o 
  -3   7  11      440.93      458.24     50.69 o 
  -1   7  11      189.27      222.95     38.43 o 
   1   7  11       89.21       87.21     63.51 o 
 -16   8  11        4.50       64.18     34.43 o 
 -14   8  11      183.69      153.80     78.95 o 
 -12   8  11       37.58       34.91     36.55 o 
 -10   8  11      504.98      427.96     72.08 o 
  -8   8  11       18.66       55.24     25.96 o 
  -6   8  11       13.02       55.48     24.29 o 
  -4   8  11        0.35       31.61     35.93 o 
  -2   8  11        8.42       37.29     70.80 o 
   0   8  11       26.96      107.31     70.21 o 
 -15   9  11      365.55      382.88     62.61 o 
 -13   9  11      512.75      535.13    119.64 o 
 -11   9  11      481.70      390.71     55.32 o 
  -9   9  11      330.42      318.65     44.70 o 
  -7   9  11      539.81      485.58     84.04 o 
  -5   9  11      825.33      909.32     66.26 o 
  -3   9  11      660.78      563.07    103.13 o 
  -1   9  11      499.42      330.38    102.46 o 
 -12  10  11      888.37      914.37    187.19 o 
 -10  10  11      257.13      246.86     78.61 o 
  -8  10  11      775.86      949.97    135.47 o 
  -6  10  11      742.42      517.42    108.77 o 
  -4  10  11      792.11      753.51    112.17 o 
  -9  11  11      128.94      154.29     39.21 o 
  -7  11  11      164.93      117.41     73.71 o 
 -20   0  12      301.20      260.65     84.10 o 
 -18   0  12      876.38      867.91    141.11 o 
 -16   0  12     2502.69     2910.12    160.72 o 
 -14   0  12     3178.10     3504.94    148.88 o 
 -12   0  12     2329.81     2511.66    146.74 o 
 -10   0  12       74.02       29.83     37.19 o 
  -8   0  12     1468.01     1372.76     77.31 o 
  -6   0  12     3827.05     3687.46    172.96 o 
  -4   0  12     2069.71     2110.68     82.87 o 
  -2   0  12     2422.47     2347.89    151.45 o 
   0   0  12      447.37      451.87     99.44 o 
   2   0  12      739.45      784.49     93.04 o 
 -19   1  12      318.49      349.80     66.98 o 
 -17   1  12      780.53      825.56     86.67 o 
 -15   1  12      902.15      804.91     71.51 o 
 -13   1  12      780.82      630.10     58.92 o 
 -11   1  12     2355.31     2175.78     97.16 o 
  -9   1  12        7.70       14.43     30.34 o 
  -7   1  12      788.92      726.82     44.26 o 
  -5   1  12      320.52      261.57     32.60 o 
  -3   1  12     1260.21     1240.44     62.14 o 
  -1   1  12      499.73      432.26     53.77 o 
   1   1  12      495.23      436.33     71.83 o 
 -20   2  12       40.64       65.85     39.47 o 
 -18   2  12       15.58       23.23     48.01 o 
 -16   2  12      230.84      157.89     51.84 o 
 -14   2  12      160.77      162.71     47.83 o 
 -12   2  12      501.48      604.45     61.82 o 
 -10   2  12     1217.44     1148.03     78.27 o 
  -8   2  12       46.59       84.75     36.61 o 
  -6   2  12      330.39      249.02     35.68 o 
  -4   2  12       14.20       57.04     32.46 o 
  -2   2  12       21.88       49.72     29.17 o 
   0   2  12        2.22       33.97     22.89 o 
   2   2  12       29.02      140.99     49.96 o 
 -19   3  12       21.18       68.07     44.19 o 
 -17   3  12       90.68      142.18     52.49 o 
 -15   3  12      143.84      151.27     52.35 o 
 -13   3  12      604.92      584.53     77.59 o 
 -11   3  12     2350.76     2243.43     85.31 o 
  -9   3  12       51.05       90.77     40.32 o 
  -7   3  12        3.96       54.00     35.69 o 
  -5   3  12       26.24       89.66     53.87 o 
  -3   3  12      513.70      564.01     56.77 o 
  -1   3  12      226.95      237.03     56.04 o 
   1   3  12      226.41      253.87     77.98 o 
 -18   4  12      160.52       91.99     48.43 o 
 -16   4  12        0.06       29.94     42.03 o 
 -14   4  12       66.94      131.76     46.09 o 
 -12   4  12       33.34       77.53     48.88 o 
 -10   4  12      267.83      216.19     41.12 o 
  -8   4  12      137.10      101.70     33.89 o 
  -6   4  12      692.05      670.43     44.20 o 
  -4   4  12        4.08       31.73     23.99 o 
  -2   4  12       97.31       64.05     21.67 o 
   0   4  12       56.60       89.63     32.36 o 
   2   4  12        1.64       33.10     26.49 o 
 -19   5  12      643.22      723.02    203.16 o 
 -17   5  12      425.09      362.64    107.60 o 
 -15   5  12      246.30      405.30     60.77 o 
 -13   5  12      691.34      857.35     71.02 o 
 -11   5  12      762.93      929.34     60.99 o 
  -9   5  12     1366.36     1321.78     88.03 o 
  -7   5  12       75.77       22.40     25.60 o 
  -5   5  12     1294.38     1411.22    105.88 o 
  -3   5  12     1091.54     1056.30    105.36 o 
  -1   5  12     1113.67     1108.72    102.84 o 
   1   5  12      411.76      545.78     96.34 o 
 -18   6  12      272.84      289.13     57.00 o 
 -16   6  12      811.85      777.16     77.76 o 
 -14   6  12      699.35      704.68     75.43 o 
 -12   6  12      520.91      577.24    190.49 o 
 -10   6  12      278.79      308.63     41.29 o 
  -8   6  12      418.93      476.00     42.18 o 
  -6   6  12      340.38      338.01     59.62 o 
  -4   6  12     1544.16     1460.85     90.62 o 
  -2   6  12      557.21      532.11     66.78 o 
   0   6  12      670.14      642.70    110.71 o 
 -17   7  12        8.54       25.91     35.92 o 
 -15   7  12       60.14       36.46     46.58 o 
 -13   7  12      108.03       37.87     34.59 o 
 -11   7  12       39.63      118.69     37.73 o 
  -9   7  12      125.47      156.88     60.10 o 
  -7   7  12      236.67      195.61     29.46 o 
  -5   7  12        7.02       61.48     27.30 o 
  -3   7  12       21.10       44.03     21.55 o 
  -1   7  12        1.56      -29.23     64.10 o 
 -14   8  12      410.50      372.22     62.36 o 
 -12   8  12       37.29       58.41     34.11 o 
 -10   8  12       85.05       82.80     30.16 o 
  -8   8  12      238.24      205.02     44.88 o 
  -6   8  12      391.90      367.47     57.26 o 
  -4   8  12      249.99      204.13     87.89 o 
  -2   8  12      389.26      475.37    111.10 o 
 -13   9  12      277.66      208.63     59.14 o 
 -11   9  12        3.74       35.44     30.93 o 
  -9   9  12       78.58      118.80     47.88 o 
  -7   9  12       46.31       43.46     23.94 o 
  -5   9  12      523.42      380.20     94.69 o 
 -10  10  12       75.59       55.49     19.78 o 
  -8  10  12      108.77      134.99     69.05 o 
 -19   1  13      162.67      163.48     45.48 o 
 -17   1  13      697.97      582.05    130.28 o 
 -15   1  13      336.06      325.25     51.07 o 
 -13   1  13      431.10      454.73     59.62 o 
 -11   1  13      390.98      305.31     48.60 o 
  -9   1  13       87.40      175.30     59.98 o 
  -7   1  13      423.48      454.62     61.16 o 
  -5   1  13      332.92      350.76     44.15 o 
  -3   1  13       86.82       64.01     30.64 o 
  -1   1  13      743.07      818.41    117.56 o 
 -18   2  13      189.16      209.87     51.70 o 
 -16   2  13        1.86       23.02     46.27 o 
 -14   2  13      197.29      180.92     58.04 o 
 -12   2  13      514.15      516.24     63.15 o 
 -10   2  13       51.29       33.36     36.59 o 
  -8   2  13       16.17       58.95     31.76 o 
  -6   2  13       18.30       62.19     33.63 o 
  -4   2  13      943.75      862.76     70.89 o 
  -2   2  13      349.29      243.29     65.48 o 
   0   2  13      264.66      203.71     38.51 o 
 -19   3  13       14.48       36.39     39.39 o 
 -17   3  13      185.76      212.29     55.38 o 
 -15   3  13      168.17      212.02     80.26 o 
 -13   3  13      327.04      306.19     62.75 o 
 -11   3  13      165.26      218.83     50.55 o 
  -9   3  13        0.27       20.80     28.30 o 
  -7   3  13      912.46      804.75     48.07 o 
  -5   3  13        3.70       -4.88     25.00 o 
  -3   3  13        0.22        7.53     25.10 o 
  -1   3  13       88.82      121.63     40.25 o 
 -18   4  13      191.41      273.40    178.25 o 
 -16   4  13      659.85      792.68    155.96 o 
 -14   4  13     1440.76     1312.12    112.13 o 
 -12   4  13     2312.73     2481.38    101.59 o 
 -10   4  13     2415.96     2328.59     78.76 o 
  -8   4  13       18.96       70.10     32.07 o 
  -6   4  13      245.90      255.67     36.87 o 
  -4   4  13      595.27      511.85     50.89 o 
  -2   4  13      584.83      672.13     59.12 o 
 -17   5  13      156.69      166.52     57.23 o 
 -15   5  13      324.63      252.07     53.91 o 
 -13   5  13      798.35      724.18    146.01 o 
 -11   5  13      707.18      683.02     75.02 o 
  -9   5  13     1557.12     1467.06     95.98 o 
  -7   5  13       75.66       90.99     28.61 o 
  -5   5  13      133.60      114.43     28.78 o 
  -3   5  13      175.15      170.89     36.98 o 
 -16   6  13       11.53       69.36     35.88 o 
 -14   6  13       37.73       77.13     35.30 o 
 -12   6  13        2.84      116.03     49.87 o 
 -10   6  13      110.23       75.55     29.58 o 
  -8   6  13      350.16      279.05     50.73 o 
  -6   6  13      113.47       83.44     34.42 o 
  -4   6  13       94.29       42.66     22.81 o 
 -15   7  13      171.25      189.60     46.31 o 
 -13   7  13       51.93       80.97     64.00 o 
 -11   7  13       52.91      150.63     44.86 o 
  -9   7  13      481.25      553.43    101.78 o 
  -7   7  13       66.59       59.32     32.06 o 
  -5   7  13        9.46       43.18     33.15 o 
 -12   8  13        0.33       46.59     44.32 o 
 -10   8  13        4.48       43.63     28.55 o 
  -8   8  13        3.13       38.29     44.67 o 
  -6   8  13       31.59      133.24     63.22 o 
 -18   0  14       59.59       73.13     58.56 o 
 -16   0  14      751.36      758.56    101.97 o 
 -14   0  14       82.17      105.37     64.10 o 
 -12   0  14     1246.12     1424.37    166.16 o 
 -10   0  14     1979.76     1762.13    202.09 o 
  -8   0  14     1435.16     1627.73    198.60 o 
  -6   0  14     1271.41     1062.13    113.53 o 
  -4   0  14        9.65       46.03     51.86 o 
  -2   0  14      894.80      871.79    114.59 o 
 -17   1  14       98.31      161.01     48.95 o 
 -15   1  14      409.53      305.57     60.50 o 
 -13   1  14      264.78      222.35     57.18 o 
 -11   1  14      769.19      829.43     81.24 o 
  -9   1  14      836.64      921.96     94.32 o 
  -7   1  14      235.32      315.50     60.65 o 
  -5   1  14      412.13      642.69     68.48 o 
  -3   1  14      150.79       84.38     49.77 o 
 -18   2  14        1.20      -15.18     63.17 o 
 -16   2  14      157.26      124.40     49.41 o 
 -14   2  14        1.36       26.76     45.08 o 
 -12   2  14       33.44       36.45     38.45 o 
 -10   2  14       32.13       70.70     35.18 o 
  -8   2  14        0.96       -6.59     52.00 o 
  -6   2  14        2.34       53.79     54.68 o 
  -4   2  14      128.57       91.06     31.19 o 
 -17   3  14       76.21       61.83     61.52 o 
 -15   3  14      301.88      360.49    106.24 o 
 -13   3  14      155.59      189.30     65.89 o 
 -11   3  14      434.55      467.85    123.53 o 
  -9   3  14       59.76      172.80     52.66 o 
  -7   3  14       12.15       70.05     36.90 o 
  -5   3  14       28.34       95.11     39.85 o 
  -3   3  14       53.06       92.45     55.11 o 
 -16   4  14       34.23       66.25     53.22 o 
 -14   4  14        0.06       45.78     36.60 o 
 -12   4  14       10.96       17.17     63.56 o 
 -10   4  14       76.77       89.23     39.62 o 
  -8   4  14        7.73       28.17     40.80 o 
  -6   4  14      121.26      129.62     39.57 o 
  -4   4  14      109.90       90.56     63.08 o 
 -15   5  14      443.53      554.28     65.22 o 
 -13   5  14      604.85      616.85     72.06 o 
 -11   5  14      414.14      472.43    137.85 o 
  -9   5  14       42.66       74.25     41.56 o 
  -7   5  14      139.03      165.73     41.21 o 
  -5   5  14      425.27      467.88     57.28 o 
 -14   6  14      276.26      355.87     54.86 o 
 -12   6  14      182.14      175.00     52.93 o 
 -10   6  14      692.31      677.83     62.95 o 
  -8   6  14      433.48      455.96     91.29 o 
  -6   6  14       12.26       31.86     23.16 o 
 -11   7  14        2.70       26.26     26.88 o 
  -9   7  14       11.43       37.12     34.69 o 
 -15   1  15      222.75      197.11     51.78 o 
 -13   1  15      111.23      161.33     48.51 o 
 -11   1  15      230.66      244.11     46.22 o 
  -9   1  15      374.08      498.06     70.16 o 
  -7   1  15      186.61      222.20     52.54 o 
 -16   2  15       33.86       82.99     53.01 o 
 -14   2  15       48.93       45.49     35.47 o 
 -12   2  15       21.62       43.01     38.40 o 
 -10   2  15       91.90       89.57     40.23 o 
  -8   2  15      204.97      284.96     53.29 o 
  -6   2  15      177.76      118.72     35.20 o 
 -15   3  15      124.02       91.92     38.57 o 
 -13   3  15       47.07       77.97     42.33 o 
 -11   3  15      263.00      198.59     49.05 o 
  -9   3  15       10.86       68.35     32.42 o 
  -7   3  15       11.73       66.94     37.36 o 
 -14   4  15     1031.34     1170.13    123.82 o 
 -12   4  15      205.88      142.91     43.16 o 
 -10   4  15      394.48      465.48     54.17 o 
  -8   4  15      356.47      289.66     48.97 o 
                                                 
